# Supplementary material for: Understanding suicidal ideation–a network analysis of the Interpersonal Needs Questionnaire
Source: PLoS One. 2023 Nov 13;18(11):e0293026. doi: 10.1371/journal.pone.0293026 (PMC10642825; doi:10.1371/journal.pone.0293026)
Supplement: S1 Dataset — (XLSX) [file pone.0293026.s001.xlsx]

## Sheet: Data
inq1	inq2	inq3	inq4	inq5	inq6	inq7r	inq8r	inq9	inq10r	inq11	inq12	inq13r	inq14r	inq15r	PB_Scale_Mean	Sum_PB	TB_Scale_Mean	Sum_TB	suicide
2	1	7	1	1	5	4	7	5	4	5	5	7	6	4	2.83333	17	5.22222	47	1
1	1	1	1	1	1	7	1	1	1	1	1	1	1	2	1	6	1.77778	16	1
6	6	7	4	3	3	6	7	7	7	4	6	6	7	7	4.83333	29	6.33333	57	1
1	1	1	1	1	4	3	3	2	3	5	3	2	3	4	1.5	9	3.11111	28	1
4	4	7	4	1	4	1	4	1	1	1	4	1	4	4	4	24	2.33333	21	1
4	4	6	1	3	2	4	6	3	5	6	7	3	3	2	3.33333	20	4.33333	39	1
2	2	2	2	2	2	5	4	2	6	3	4	4	4	2	2	12	3.77778	34	1
4	5	5	4	5	6	4	6	5	3	6	7	4	6	7	4.83333	29	5.33333	48	1
7	7	4	6	7	3	7	4	2	7	5	7	5	6	4	5.66667	34	5.22222	47	1
3	3	2	1	2	2	4	7	2	7	6	6	3	4	6	2.16667	13	5	45	1
1	1	1	1	1	1	2	2	1	1	1	1	1	1	1	1	6	1.22222	11	1
1	1	1	1	1	1	2	5	2	6	6	6	5	5	6	1	6	4.77778	43	1
3	3	1	1	2	2	4	5	2	6	1	1	4	5	6	2	12	3.77778	34	1
1	1	1	1	1	4	4	4	2	4	4	4	4	6	4	1.5	9	4	36	1
5	5	7	1	4	7	3	7	3	5	4	6	4	4	7	4.83333	29	4.77778	43	1
5	5	6	4	6	5	4	5	5	5	6	6	4	5	6	5.16667	31	5.11111	46	1
2	2	4	1	2	2	3	2	5	1	4	4	1	2	5	2.16667	13	3	27	1
3	2	3	1	1	6	4	4	2	1	4	7	2	3	4	2.66667	16	3.44444	31	1
1	1	1	1	1	1	4	4	6	7	4	5	4	7	7	1	6	5.33333	48	1
6	5	3	4	1	7	1	5	1	7	4	7	1	1	7	4.33333	26	3.77778	34	1
7	7	7	7	5	6	6	7	5	6	6	6	4	5	7	6.5	39	5.77778	52	1
5	5	7	3	6	6	6	7	7	6	7	6	3	6	7	5.33333	32	6.11111	55	1
5	5	4	1	4	5	4	7	7	7	7	7	6	5	7	4	24	6.33333	57	1
7	7	7	4	1	7	4	7	7	4	7	7	4	4	7	5.5	33	5.66667	51	1
2	2	5	4	3	4	2	3	6	4	1	6	2	4	6	3.33333	20	3.77778	34	1
6	6	6	6	6	6	6	6	3	4	1	6	4	7	7	6	36	4.88889	44	1
4	4	5	3	3	4	4	6	6	6	7	7	4	5	6	3.83333	23	5.66667	51	1
6	6	6	6	4	4	6	4	5	4	6	6	4	4	4	5.33333	32	4.77778	43	1
3	4	5	4	3	4	3	6	7	2	7	6	1	5	6	3.83333	23	4.77778	43	1
4	4	4	4	5	5	4	5	4	4	3	5	3	4	1	4.33333	26	3.66667	33	1
4	4	1	1	2	1	6	7	5	7	7	7	4	7	3	2.16667	13	5.88889	53	1
4	5	4	1	2	4	1	7	4	7	6	7	6	4	5	3.33333	20	5.22222	47	1
2	2	3	1	1	2	4	6	7	6	7	7	4	5	7	1.83333	11	5.88889	53	1
3	3	4	1	1	3	3	7	4	5	5	7	3	4	7	2.5	15	5	45	1
4	4	5	2	5	3	4	5	2	4	5	7	5	3	3	3.83333	23	4.22222	38	1
3	2	2	1	1	1	2	5	6	5	5	6	4	7	6	1.66667	10	5.11111	46	1
4	4	6	3	2	6	3	5	2	4	5	4	4	3	5	4.16667	25	3.88889	35	1
2	2	1	2	1	3	5	3	6	3	4	3	6	6	6	1.83333	11	4.66667	42	1
6	6	6	6	6	6	4	5	3	3	4	6	2	4	5	6	36	4	36	1
1	1	2	1	1	2	6	7	3	7	7	6	7	6	6	1.33333	8	6.11111	55	1
2	2	3	1	1	2	2	4	3	6	5	5	4	5	4	1.83333	11	4.22222	38	1
4	3	1	3	3	3	4	5	7	7	5	5	6	6	7	2.83333	17	5.77778	52	1
2	3	5	2	3	2	4	5	5	4	5	3	3	4	4	2.83333	17	4.11111	37	1
5	6	7	2	4	5	5	4	3	6	1	4	3	6	2	4.83333	29	3.77778	34	1
6	6	5	5	4	5	5	5	3	3	4	4	3	4	6	5.16667	31	4.11111	37	1
1	1	3	1	1	1	2	7	3	7	5	7	4	6	7	1.33333	8	5.33333	48	1
6	6	5	5	2	5	2	6	4	7	4	6	5	5	5	4.83333	29	4.88889	44	1
4	4	7	3	2	4	4	6	3	3	5	6	3	4	6	4	24	4.44444	40	1
5	4	4	2	1	4	2	5	4	1	2	6	1	3	4	3.33333	20	3.11111	28	1
7	7	6	6	4	7	3	7	4	7	7	7	4	7	7	6.16667	37	5.88889	53	1
1	2	1	1	1	1	2	3	4	3	3	4	3	3	5	1.16667	7	3.33333	30	1
3	4	3	2	2	3	6	7	4	3	3	4	2	6	7	2.83333	17	4.66667	42	1
4	4	5	1	4	5	4	6	4	6	6	4	5	4	5	3.83333	23	4.88889	44	1
3	3	1	1	2	3	4	4	4	6	6	4	4	5	6	2.16667	13	4.77778	43	1
2	2	5	2	1	4	1	6	6	5	6	6	6	3	6	2.66667	16	5	45	1
7	7	7	4	6	6	7	7	7	1	7	7	1	7	7	6.16667	37	5.66667	51	1
3	4	4	4	3	4	4	6	5	4	4	5	2	4	7	3.66667	22	4.55556	41	1
5	4	6	1	1	1	2	4	1	1	1	5	2	4	3	3	18	2.55556	23	1
1	2	3	1	1	2	2	7	2	7	1	1	4	2	1	1.66667	10	3	27	1
2	2	4	2	1	1	2	5	1	1	2	4	1	6	7	2	12	3.22222	29	1
4	3	7	3	1	4	1	7	7	7	6	5	7	7	7	3.66667	22	6	54	1
4	3	4	3	4	5	6	6	5	7	7	6	7	7	7	3.83333	23	6.44444	58	1
7	7	7	1	4	7	1	3	1	1	1	1	1	3	1	5.5	33	1.44444	13	1
4	5	6	4	3	4	1	5	2	6	7	7	5	1	6	4.33333	26	4.44444	40	1
6	6	7	5	4	7	6	7	4	3	1	7	1	4	7	5.83333	35	4.44444	40	1
1	1	3	1	2	5	2	5	5	3	4	4	3	4	4	2.16667	13	3.77778	34	1
1	1	7	1	4	1	4	4	1	7	1	4	4	4	7	2.5	15	4	36	1
1	1	1	1	1	1	1	3	1	2	1	4	1	2	3	1	6	2	18	1
1	1	2	1	1	1	1	3	1	1	4	6	1	2	4	1.16667	7	2.55556	23	1
1	1	1	1	1	1	5	6	5	4	5	6	4	5	6	1	6	5.11111	46	1
1	1	1	1	1	1	4	5	5	3	3	6	3	3	5	1	6	4.11111	37	1
1	1	4	1	1	7	1	7	4	4	4	7	1	1	1	2.5	15	3.33333	30	1
5	5	7	5	7	2	6	6	6	4	5	5	6	6	7	5.16667	31	5.66667	51	1
5	5	3	5	3	5	6	6	3	7	5	5	5	5	5	4.33333	26	5.22222	47	1
2	2	1	1	1	7	2	7	2	7	1	1	7	7	2	2.33333	14	4	36	1
4	3	1	2	1	2	3	4	6	3	2	2	2	7	7	2.16667	13	4	36	1
1	2	4	1	1	3	1	2	1	1	2	5	1	4	3	2	12	2.22222	20	1
4	2	2	2	1	6	3	5	2	4	2	4	2	2	3	2.83333	17	3	27	1
4	4	2	1	1	5	1	1	2	1	1	1	1	1	3	2.83333	17	1.33333	12	1
1	1	1	1	1	1	4	7	6	7	7	6	7	7	7	1	6	6.44444	58	1
4	3	2	1	1	5	1	5	2	6	4	5	1	1	1	2.66667	16	2.88889	26	1
1	1	6	1	1	7	7	7	2	1	6	2	1	6	7	2.83333	17	4.33333	39	1
4	4	5	4	1	1	4	7	3	1	3	1	1	4	7	3.16667	19	3.44444	31	1
7	4	6	4	6	5	5	7	2	7	7	7	3	4	7	5.33333	32	5.44444	49	1
4	4	7	3	1	1	3	5	4	6	5	7	2	2	2	3.33333	20	4	36	1
2	2	4	2	1	2	1	2	1	2	1	1	1	3	7	2.16667	13	2.11111	19	1
4	2	2	1	1	1	1	2	1	4	4	5	4	4	4	1.83333	11	3.22222	29	1
3	2	1	1	1	1	1	2	1	7	1	1	1	1	1	1.5	9	1.77778	16	1
4	4	6	1	3	5	3	3	2	3	2	6	3	3	6	3.83333	23	3.44444	31	1
2	2	1	1	1	2	2	6	2	2	6	6	2	6	5	1.5	9	4.11111	37	1
2	1	1	1	2	1	4	3	4	5	2	4	5	6	4	1.33333	8	4.11111	37	1
1	1	1	1	1	1	1	1	2	2	1	4	1	5	3	1	6	2.22222	20	1
4	3	3	1	2	3	3	6	4	4	4	5	2	2	5	2.66667	16	3.88889	35	1
6	6	6	4	1	6	1	2	1	1	1	1	1	2	1	4.83333	29	1.22222	11	1
6	6	5	5	3	5	4	5	3	3	3	6	5	3	3	5	30	3.88889	35	1
2	2	2	2	2	4	4	6	4	6	4	6	4	6	6	2.33333	14	5.11111	46	1
2	1	5	1	1	3	2	4	2	4	3	6	6	4	6	2.16667	13	4.11111	37	1
2	2	5	3	3	3	2	7	7	7	7	7	2	7	4	3	18	5.55556	50	1
2	4	7	5	5	5	4	7	5	6	5	5	6	6	7	4.66667	28	5.66667	51	1
5	5	4	3	4	5	4	6	4	7	6	5	3	5	6	4.33333	26	5.11111	46	1
1	4	1	1	4	1	2	6	1	6	6	7	3	4	1	2	12	4	36	1
4	3	5	2	6	2	6	6	2	5	5	7	5	6	7	3.66667	22	5.44444	49	1
1	1	3	1	1	4	1	1	4	3	5	5	2	2	4	1.83333	11	3	27	1
5	5	5	3	4	3	7	7	7	6	7	7	4	7	7	4.16667	25	6.55556	59	1
5	5	3	2	2	4	5	5	2	6	4	6	3	4	7	3.5	21	4.66667	42	1
2	2	2	2	1	1	4	4	4	4	2	7	3	2	4	1.66667	10	3.77778	34	1
2	2	6	1	1	1	4	5	4	4	4	5	4	6	6	2.16667	13	4.66667	42	1
1	3	3	1	1	1	2	4	1	1	1	2	1	4	3	1.66667	10	2.11111	19	1
2	1	1	1	1	1	3	4	2	3	3	5	1	2	3	1.16667	7	2.88889	26	1
4	4	4	4	3	4	6	7	7	7	6	4	7	1	1	3.83333	23	5.11111	46	1
3	4	3	2	2	4	4	6	5	7	6	6	6	5	3	3	18	5.33333	48	1
1	1	4	1	1	1	1	1	7	1	4	7	1	4	1	1.5	9	3	27	1
2	2	1	2	1	1	4	7	4	3	6	7	1	6	4	1.5	9	4.66667	42	1
5	5	6	3	6	4	4	6	4	5	4	6	5	5	6	4.83333	29	5	45	1
1	3	2	1	1	3	2	3	5	3	7	2	2	3	6	1.83333	11	3.66667	33	1
7	7	7	7	7	7	3	6	6	5	7	7	6	7	7	7	42	6	54	1
1	1	1	1	1	1	4	3	3	3	1	1	7	5	5	1	6	3.55556	32	0
1	1	1	1	1	1	1	1	1	1	1	1	1	1	1	1	6	1	9	0
1	1	1	1	1	1	1	1	1	3	1	1	3	2	2	1	6	1.66667	15	0
1	1	1	1	1	1	1	1	1	1	1	1	2	2	1	1	6	1.22222	11	0
1	1	1	1	1	1	1	1	1	1	1	2	1	2	1	1	6	1.22222	11	0
1	1	1	1	1	1	3	3	1	1	1	1	7	2	1	1	6	2.22222	20	0
1	1	1	1	1	1	1	7	1	1	1	1	1	1	1	1	6	1.66667	15	0
1	1	1	1	1	1	1	1	7	1	1	1	1	1	1	1	6	1.66667	15	0
1	1	1	1	1	1	1	1	1	1	1	1	1	1	1	1	6	1	9	0
1	1	1	1	1	1	1	2	2	7	1	1	2	2	3	1	6	2.33333	21	0
1	1	1	1	1	1	2	3	4	3	1	3	2	2	3	1	6	2.55556	23	0
1	1	1	1	1	1	3	3	2	6	2	2	2	3	4	1	6	3	27	0
1	1	1	1	1	1	2	3	3	1	1	2	2	3	4	1	6	2.33333	21	0
1	1	1	1	1	1	2	2	2	3	1	1	3	2	2	1	6	2	18	0
1	1	1	1	1	1	2	2	1	2	1	1	1	2	1	1	6	1.44444	13	0
1	1	1	1	1	1	2	2	2	3	2	2	1	3	1	1	6	2	18	0
1	1	1	1	1	1	2	1	1	7	1	1	7	5	5	1	6	3.33333	30	0
1	1	1	1	1	1	1	2	1	1	1	1	2	1	3	1	6	1.44444	13	0
1	1	1	1	1	1	1	1	1	1	1	1	1	1	2	1	6	1.11111	10	0
1	1	1	1	1	1	2	2	1	3	1	1	2	3	3	1	6	2	18	0
1	1	1	1	1	1	1	1	1	1	1	1	1	1	1	1	6	1	9	0
1	1	1	1	1	1	2	2	2	4	2	1	3	4	4	1	6	2.66667	24	0
1	1	1	1	1	1	2	2	2	3	1	2	1	2	2	1	6	1.88889	17	0
1	1	1	1	1	1	1	3	1	3	4	1	1	1	3	1	6	2	18	0
1	1	1	1	1	1	1	1	1	1	1	1	1	1	1	1	6	1	9	0
1	1	1	1	1	1	2	1	1	1	1	1	1	1	2	1	6	1.22222	11	0
1	1	1	1	1	1	2	3	4	3	1	3	4	3	4	1	6	3	27	0
1	1	1	1	1	1	1	1	1	1	1	1	1	1	1	1	6	1	9	0
1	1	1	1	1	1	1	1	1	1	1	1	1	1	1	1	6	1	9	0
1	1	1	1	1	1	1	1	1	1	1	1	1	1	1	1	6	1	9	0
1	1	1	1	1	1	1	1	1	1	1	1	1	1	1	1	6	1	9	0
1	1	1	1	1	1	1	1	1	1	1	1	1	1	1	1	6	1	9	0
1	1	1	1	1	1	3	3	1	4	1	1	2	2	4	1	6	2.33333	21	0
1	1	1	1	1	1	1	1	1	1	1	1	1	1	1	1	6	1	9	0
1	1	1	1	1	1	3	2	6	1	4	1	3	2	3	1	6	2.77778	25	0
1	1	1	1	1	1	3	2	2	2	1	2	1	1	1	1	6	1.66667	15	0
1	1	1	1	1	1	1	2	2	2	1	1	1	2	2	1	6	1.55556	14	0
1	1	1	1	1	1	2	1	1	1	1	1	1	1	1	1	6	1.11111	10	0
1	1	1	1	1	1	1	1	7	1	1	1	1	1	2	1	6	1.77778	16	0
1	1	1	1	1	1	4	7	1	7	1	1	7	7	7	1	6	4.66667	42	0
1	1	1	1	1	1	7	7	1	7	1	1	7	7	7	1	6	5	45	0
1	1	1	1	1	1	1	1	2	2	1	1	1	1	1	1	6	1.22222	11	0
1	1	1	1	1	1	1	2	2	1	1	2	1	1	1	1	6	1.33333	12	0
1	1	1	1	1	1	1	1	1	1	1	4	1	1	1	1	6	1.33333	12	0
1	1	1	1	1	1	1	1	1	3	1	1	1	1	1	1	6	1.22222	11	0
1	1	1	1	1	1	1	1	1	1	1	1	1	1	1	1	6	1	9	0
1	1	1	1	1	1	2	1	5	2	1	1	2	2	2	1	6	2	18	0
1	1	1	1	1	1	4	3	3	6	2	4	5	4	4	1	6	3.88889	35	0
1	1	1	1	1	1	1	1	1	1	1	1	1	1	1	1	6	1	9	0
1	1	1	1	1	1	2	2	1	2	1	1	2	2	2	1	6	1.66667	15	0
1	1	1	1	1	1	1	1	2	1	1	1	1	1	1	1	6	1.11111	10	0
1	1	1	1	1	1	3	3	2	4	2	3	3	3	1	1	6	2.66667	24	0
1	1	1	1	1	1	7	7	1	1	1	2	6	2	1	1	6	3.11111	28	0
1	1	1	1	1	1	1	2	2	6	1	1	2	2	3	1	6	2.22222	20	0
1	1	1	1	1	1	2	4	4	6	5	4	2	2	2	1	6	3.44444	31	0
1	1	1	1	1	1	4	4	4	6	3	2	4	5	4	1	6	4	36	0
1	1	1	1	1	1	1	1	1	2	1	1	2	2	4	1	6	1.66667	15	0
1	1	1	1	1	1	1	1	1	1	1	1	1	1	4	1	6	1.33333	12	0
1	1	1	1	1	1	1	1	1	1	1	1	1	1	2	1	6	1.11111	10	0
1	1	1	1	1	1	2	2	1	2	1	1	2	2	3	1	6	1.77778	16	0
1	1	1	1	1	1	1	1	1	1	2	1	1	1	1	1	6	1.11111	10	0
1	1	1	1	1	1	3	2	6	2	1	2	1	2	4	1	6	2.55556	23	0
1	1	1	1	1	1	1	1	1	1	1	1	1	1	1	1	6	1	9	0
1	1	1	1	1	1	1	1	2	2	1	1	1	1	1	1	6	1.22222	11	0
1	1	1	1	1	1	1	1	2	1	1	1	1	3	3	1	6	1.55556	14	0
1	1	1	1	1	1	1	1	1	1	1	1	1	1	1	1	6	1	9	0
1	1	1	1	1	1	1	1	4	2	2	2	2	2	3	1	6	2.11111	19	0
1	1	1	1	1	1	1	1	1	1	1	2	2	3	2	1	6	1.55556	14	0
1	1	1	1	1	1	2	2	4	4	4	4	4	4	4	1	6	3.55556	32	0
1	1	1	1	1	1	3	2	5	2	5	1	2	3	1	1	6	2.66667	24	0
1	1	1	1	1	1	3	2	3	3	4	2	2	4	4	1	6	3	27	0
1	1	1	1	1	1	2	1	1	3	1	1	1	1	1	1	6	1.33333	12	0
1	1	1	1	1	1	1	1	2	2	2	3	1	2	3	1	6	1.88889	17	0
1	1	1	1	1	1	1	1	1	2	1	1	2	2	1	1	6	1.33333	12	0
1	1	1	1	1	1	1	1	1	1	1	1	1	2	2	1	6	1.22222	11	0
1	1	1	1	1	1	1	1	1	1	1	1	1	2	2	1	6	1.22222	11	0
1	1	1	1	1	1	1	1	1	1	1	2	1	3	3	1	6	1.55556	14	0
1	1	1	1	1	1	4	3	1	3	2	2	2	2	3	1	6	2.44444	22	0
1	1	1	1	1	1	3	1	1	2	1	1	2	2	2	1	6	1.66667	15	0
1	1	1	1	1	1	3	2	1	2	2	2	3	3	3	1	6	2.33333	21	0
1	1	1	1	1	1	2	1	1	2	1	1	2	2	2	1	6	1.55556	14	0
1	1	1	1	1	1	1	1	1	1	1	1	1	1	1	1	6	1	9	0
1	1	1	1	1	1	2	1	1	1	1	1	1	1	1	1	6	1.11111	10	0
1	1	1	1	1	1	3	1	1	1	1	1	2	1	1	1	6	1.33333	12	0
1	1	1	1	1	1	1	3	3	4	3	3	4	5	4	1	6	3.33333	30	0
1	1	1	1	1	1	6	3	2	4	1	1	7	7	6	1	6	4.11111	37	0
1	1	1	1	1	1	1	1	1	1	1	1	1	1	1	1	6	1	9	0
1	1	1	1	1	1	1	1	7	1	1	1	1	1	1	1	6	1.66667	15	0
1	1	1	1	1	1	1	1	1	1	1	1	1	1	2	1	6	1.11111	10	0
1	1	1	1	1	1	3	1	6	1	1	1	1	3	3	1	6	2.22222	20	0
1	1	1	1	1	1	1	1	1	1	1	1	1	1	1	1	6	1	9	0
1	1	1	1	1	1	1	1	1	1	1	1	1	1	1	1	6	1	9	0
1	1	1	1	1	1	3	3	6	3	5	2	7	2	3	1	6	3.77778	34	0
1	1	1	1	1	1	1	1	1	1	1	1	1	1	1	1	6	1	9	0
1	1	1	1	1	1	7	7	1	7	1	1	7	7	7	1	6	5	45	0
1	1	1	1	1	1	2	2	1	2	1	1	1	1	1	1	6	1.33333	12	0
1	1	1	1	1	1	1	1	1	1	1	1	1	1	1	1	6	1	9	0
1	1	1	1	1	1	2	2	1	2	1	1	2	2	3	1	6	1.77778	16	0
1	1	1	1	1	1	1	1	2	1	3	2	1	1	2	1	6	1.55556	14	0
1	1	1	1	1	1	1	1	1	2	1	2	1	2	2	1	6	1.44444	13	0
1	1	1	1	1	1	3	4	1	2	1	1	3	4	6	1	6	2.77778	25	0
1	1	1	1	1	1	1	1	1	1	1	1	1	1	1	1	6	1	9	0
1	1	1	1	1	1	2	3	3	4	2	1	6	3	2	1	6	2.88889	26	0
1	1	1	1	1	1	1	2	3	2	2	2	2	1	2	1	6	1.88889	17	0
1	1	1	1	1	1	3	4	5	1	1	1	7	3	2	1	6	3	27	0
1	1	1	1	1	1	1	1	1	2	1	1	1	1	3	1	6	1.33333	12	0
1	1	1	1	1	1	1	1	1	2	1	1	1	1	1	1	6	1.11111	10	0
1	1	1	1	1	1	1	1	1	1	1	1	1	2	2	1	6	1.22222	11	0
1	1	1	1	1	1	2	2	2	2	1	1	1	2	3	1	6	1.77778	16	0
1	1	1	1	1	1	2	2	1	2	1	1	1	2	2	1	6	1.55556	14	0
1	1	1	1	1	1	1	1	7	1	5	1	1	1	1	1	6	2.11111	19	0
1	1	1	1	1	1	1	1	4	1	1	1	4	4	4	1	6	2.33333	21	0
1	1	1	1	1	1	1	1	1	1	1	1	1	1	1	1	6	1	9	0
1	1	1	1	1	1	1	1	1	1	1	1	1	1	1	1	6	1	9	0
1	1	1	1	1	1	1	1	2	1	1	1	1	1	1	1	6	1.11111	10	0
1	1	1	1	1	1	2	2	2	3	2	1	3	3	2	1	6	2.22222	20	0
1	1	1	1	1	1	2	2	1	2	1	1	2	2	2	1	6	1.66667	15	0
1	1	1	1	1	1	2	2	1	2	1	1	2	2	2	1	6	1.66667	15	0
1	1	1	1	1	1	5	4	4	3	4	2	3	3	4	1	6	3.55556	32	0
1	1	1	1	1	1	2	2	4	1	1	1	1	1	1	1	6	1.55556	14	0
1	1	1	1	1	1	1	2	2	4	2	2	4	2	3	1	6	2.44444	22	0
1	1	1	1	1	1	2	2	1	2	1	4	2	2	2	1	6	2	18	0
1	1	1	1	1	1	2	2	1	2	1	1	2	2	3	1	6	1.77778	16	0
1	1	1	1	1	1	1	2	1	2	1	1	1	2	2	1	6	1.44444	13	0
1	1	1	1	1	1	1	1	7	1	1	1	1	1	7	1	6	2.33333	21	0
1	1	1	1	1	1	4	4	1	7	1	1	4	7	7	1	6	4	36	0
1	1	1	1	1	1	2	2	2	2	1	1	2	3	2	1	6	1.88889	17	0
1	1	1	1	1	1	2	2	2	2	2	1	1	2	2	1	6	1.77778	16	0
1	1	1	1	1	1	3	2	1	2	1	2	1	1	1	1	6	1.55556	14	0
1	1	1	1	1	1	1	1	1	1	1	1	1	1	1	1	6	1	9	0
1	1	1	1	1	1	1	3	2	1	2	1	5	2	3	1	6	2.22222	20	0
1	1	1	1	1	1	7	7	1	7	1	1	2	2	1	1	6	3.22222	29	0
1	1	1	1	1	1	2	1	3	1	2	1	1	1	1	1	6	1.44444	13	0
1	1	1	1	1	1	1	1	1	3	2	2	3	2	2	1	6	1.88889	17	0
1	1	1	1	1	1	2	2	1	1	1	1	2	2	3	1	6	1.66667	15	0
1	1	1	1	1	1	1	1	1	1	1	1	1	1	1	1	6	1	9	0
1	1	1	1	1	1	1	1	2	1	1	1	1	1	1	1	6	1.11111	10	0
1	1	1	1	1	1	2	2	4	1	4	2	1	1	1	1	6	2	18	0
1	1	1	1	1	1	1	1	1	2	1	2	1	1	1	1	6	1.22222	11	0
1	1	1	1	1	1	1	1	2	3	1	1	1	2	2	1	6	1.55556	14	0
1	1	1	1	1	1	2	2	1	2	2	2	3	3	3	1	6	2.22222	20	0
1	1	1	1	1	1	2	2	1	2	1	1	3	3	3	1	6	2	18	0
1	1	1	1	1	1	3	3	2	4	2	2	3	3	3	1	6	2.77778	25	0
1	1	1	1	1	1	2	2	1	2	1	1	7	7	7	1	6	3.33333	30	0
1	1	1	1	1	1	1	2	1	1	1	4	1	2	1	1	6	1.55556	14	0
1	1	1	1	1	1	1	1	1	1	1	1	1	2	1	1	6	1.11111	10	0
1	1	1	1	1	1	1	1	1	1	1	1	4	4	3	1	6	1.88889	17	0
1	1	1	1	1	1	4	4	5	4	2	2	3	3	5	1	6	3.55556	32	0
1	1	1	1	1	1	1	1	1	1	1	1	1	1	1	1	6	1	9	0
1	1	1	1	1	1	2	2	1	2	1	1	1	1	1	1	6	1.33333	12	0
1	1	1	1	1	1	1	1	1	1	1	1	2	2	2	1	6	1.33333	12	0
1	1	1	1	1	1	1	1	6	1	6	6	1	1	1	1	6	2.66667	24	0
1	1	1	1	1	1	1	1	1	1	1	1	1	1	1	1	6	1	9	0
1	1	1	1	1	1	4	4	1	4	1	1	4	4	5	1	6	3.11111	28	0
1	1	1	1	1	1	1	1	1	1	1	1	1	1	1	1	6	1	9	0
1	1	1	1	1	1	1	2	2	2	2	4	1	2	1	1	6	1.88889	17	0
1	1	1	1	1	1	2	2	2	3	2	1	2	3	3	1	6	2.22222	20	0
1	1	1	1	1	1	1	1	7	2	1	1	1	1	2	1	6	1.88889	17	0
1	1	1	1	1	1	1	1	1	1	1	1	1	1	1	1	6	1	9	0
1	1	1	1	1	1	4	3	3	2	2	1	2	3	4	1	6	2.66667	24	0
1	1	1	1	1	1	1	1	1	1	1	1	1	1	1	1	6	1	9	0
1	1	1	1	1	1	1	1	1	1	1	1	1	1	1	1	6	1	9	0
1	1	1	1	1	1	4	4	1	7	1	1	7	1	1	1	6	3	27	0
1	1	1	1	1	1	1	1	6	1	1	1	1	1	1	1	6	1.55556	14	0
1	1	1	1	1	1	1	1	2	1	1	1	1	1	1	1	6	1.11111	10	0
1	1	1	1	1	1	1	1	1	1	1	1	1	1	1	1	6	1	9	0
1	1	1	1	1	1	4	1	6	2	4	4	3	4	3	1	6	3.44444	31	0
1	1	1	1	1	1	1	1	1	1	1	1	1	1	1	1	6	1	9	0
1	1	1	1	1	1	2	2	2	2	1	1	2	2	2	1	6	1.77778	16	0
1	1	1	1	1	1	2	1	2	1	1	1	1	1	2	1	6	1.33333	12	0
1	1	1	1	1	1	1	1	1	1	1	1	1	1	1	1	6	1	9	0
1	1	1	1	1	1	2	1	2	2	1	1	1	2	4	1	6	1.77778	16	0
1	1	1	1	1	1	1	1	1	1	1	1	1	1	1	1	6	1	9	0
1	1	1	1	1	1	2	3	2	3	1	1	3	3	6	1	6	2.66667	24	0
1	1	1	1	1	1	2	2	2	1	1	1	7	1	1	1	6	2	18	0
1	1	1	1	1	1	2	3	1	2	1	1	7	3	2	1	6	2.44444	22	0
1	1	1	1	1	1	2	2	1	1	1	1	2	2	2	1	6	1.55556	14	0
1	1	1	1	1	1	3	2	1	2	1	1	2	2	3	1	6	1.88889	17	0
1	1	1	1	1	1	1	1	1	1	1	1	1	1	1	1	6	1	9	0
1	1	1	1	1	1	1	1	1	1	1	1	1	1	1	1	6	1	9	0
1	1	1	1	1	1	3	4	4	3	3	4	2	4	3	1	6	3.33333	30	0
1	1	1	1	1	1	3	4	3	4	2	2	3	5	4	1	6	3.33333	30	0
1	1	1	1	1	1	3	3	2	3	1	2	3	3	3	1	6	2.55556	23	0
1	1	1	1	1	1	5	2	1	1	1	1	3	3	4	1	6	2.33333	21	0
1	1	1	1	1	1	5	7	1	3	1	1	7	7	7	1	6	4.33333	39	0
1	1	1	1	1	1	1	1	1	2	1	1	7	2	3	1	6	2.11111	19	0
1	1	1	1	1	1	7	1	6	3	1	1	1	1	1	1	6	2.44444	22	0
1	1	1	1	1	1	6	7	2	7	1	1	6	7	6	1	6	4.77778	43	0
1	1	1	1	1	1	2	2	1	2	1	1	2	2	3	1	6	1.77778	16	0
1	1	1	1	1	1	1	1	1	1	1	1	1	2	1	1	6	1.11111	10	0
1	1	1	1	1	1	1	1	6	2	1	1	2	1	1	1	6	1.77778	16	0
1	1	1	1	1	1	1	1	2	2	2	2	1	1	1	1	6	1.44444	13	0
1	1	1	1	1	1	1	1	1	1	1	1	1	1	1	1	6	1	9	0
1	1	1	1	1	1	2	2	1	1	1	1	1	3	2	1	6	1.55556	14	0
1	1	1	1	1	1	1	1	7	1	1	1	7	1	1	1	6	2.33333	21	0
1	1	1	1	1	1	4	3	2	5	3	2	6	6	6	1	6	4.11111	37	0
1	1	1	1	1	1	1	1	1	1	1	1	1	1	1	1	6	1	9	0
1	1	1	1	1	1	2	2	6	2	1	1	2	2	2	1	6	2.22222	20	0
1	1	1	1	1	1	2	2	1	2	1	1	2	2	2	1	6	1.66667	15	0
1	1	1	1	1	1	1	2	2	3	2	3	2	2	2	1	6	2.11111	19	0
1	1	1	1	1	1	2	1	3	3	2	2	2	1	2	1	6	2	18	0
1	1	1	1	1	1	3	2	5	2	2	2	3	1	2	1	6	2.44444	22	0
1	1	1	1	1	1	4	4	4	4	2	2	3	6	3	1	6	3.55556	32	0
1	1	1	1	1	1	2	2	2	3	2	2	3	3	3	1	6	2.44444	22	0
1	1	1	1	1	1	3	3	3	4	2	2	3	6	3	1	6	3.22222	29	0
1	1	1	1	1	1	3	3	2	2	2	1	6	3	3	1	6	2.77778	25	0
1	1	1	1	1	1	1	1	1	2	1	1	1	1	2	1	6	1.22222	11	0
1	1	1	1	1	1	3	3	2	2	1	1	2	2	2	1	6	2	18	0
1	1	1	1	1	1	1	1	1	1	1	1	1	1	1	1	6	1	9	0
1	1	1	1	1	1	1	1	7	1	1	1	1	1	1	1	6	1.66667	15	0
1	1	1	1	1	1	2	2	4	2	3	5	1	1	1	1	6	2.33333	21	0
1	1	1	1	1	1	1	1	1	2	1	1	1	1	2	1	6	1.22222	11	0
1	1	1	1	1	1	2	2	1	2	1	1	2	2	2	1	6	1.66667	15	0
1	1	1	1	1	1	1	3	4	2	1	1	2	3	3	1	6	2.22222	20	0
1	1	1	1	1	1	1	1	1	1	1	1	1	1	1	1	6	1	9	0
1	1	1	1	1	1	1	1	1	2	1	1	1	1	1	1	6	1.11111	10	0
1	1	1	1	1	1	1	1	1	2	2	1	2	1	2	1	6	1.44444	13	0
1	1	1	1	1	1	1	1	1	2	1	1	2	1	3	1	6	1.44444	13	0
1	1	1	1	1	1	1	1	1	1	1	1	1	1	1	1	6	1	9	0
1	1	1	1	1	1	1	1	1	1	1	1	1	1	1	1	6	1	9	0
1	1	1	1	1	1	1	1	1	1	1	1	2	1	3	1	6	1.33333	12	0
1	1	1	1	1	1	1	1	1	1	1	2	1	1	4	1	6	1.44444	13	0
1	1	1	1	1	1	2	2	1	2	1	1	1	2	2	1	6	1.55556	14	0
1	1	1	1	1	1	1	1	1	2	1	1	7	2	2	1	6	2	18	0
1	1	1	1	1	1	1	1	1	1	1	1	1	1	1	1	6	1	9	0
1	1	1	1	1	1	4	2	5	1	1	1	2	3	4	1	6	2.55556	23	0
1	1	1	1	1	1	4	3	4	3	1	1	2	3	4	1	6	2.77778	25	0
1	1	1	1	1	1	7	7	1	7	1	1	7	7	7	1	6	5	45	0
1	1	1	1	1	1	2	3	1	3	1	1	7	3	3	1	6	2.66667	24	0
1	1	1	1	1	1	7	7	1	7	1	1	7	7	7	1	6	5	45	0
1	1	1	1	1	1	4	7	1	7	1	1	7	5	4	1	6	4.11111	37	0
1	1	1	1	1	1	3	2	2	2	1	2	3	4	5	1	6	2.66667	24	0
1	1	1	1	1	1	1	2	2	3	1	1	4	2	2	1	6	2	18	0
1	1	1	1	1	1	1	1	1	1	1	1	1	1	1	1	6	1	9	0
1	1	1	1	1	1	3	2	2	3	2	2	3	3	3	1	6	2.55556	23	0
1	1	1	1	1	1	1	1	1	1	1	1	2	1	1	1	6	1.11111	10	0
1	1	1	1	1	1	1	1	2	4	4	1	2	2	2	1	6	2.11111	19	0
1	1	1	1	1	1	2	1	1	3	1	1	4	4	2	1	6	2.11111	19	0
1	1	1	1	1	1	2	1	2	2	1	1	1	2	2	1	6	1.55556	14	0
1	1	1	1	1	1	2	1	1	1	1	1	1	2	1	1	6	1.22222	11	0
1	1	1	1	1	1	2	2	4	5	1	2	2	4	5	1	6	3	27	0
1	1	1	1	1	1	1	1	1	1	1	1	1	1	2	1	6	1.11111	10	0
1	1	1	1	1	1	3	1	4	4	1	1	3	3	2	1	6	2.44444	22	0
1	1	1	1	1	1	1	1	2	2	1	2	2	1	2	1	6	1.55556	14	0
1	1	1	1	1	1	1	1	1	1	1	1	1	1	2	1	6	1.11111	10	0
1	1	1	1	1	1	1	1	1	1	1	1	1	1	1	1	6	1	9	0
1	1	1	1	1	1	1	2	1	2	2	1	1	4	2	1	6	1.77778	16	0
1	1	1	1	1	1	3	2	1	2	1	1	1	7	1	1	6	2.11111	19	0
1	1	1	1	1	1	1	1	1	1	1	1	1	1	1	1	6	1	9	0
1	1	1	1	1	1	2	1	1	2	1	1	2	1	4	1	6	1.66667	15	0
1	1	1	1	1	1	1	1	1	1	1	1	1	1	1	1	6	1	9	0
1	1	1	1	1	1	1	1	1	2	1	1	2	1	3	1	6	1.44444	13	0
1	1	1	1	1	1	2	2	3	2	2	2	2	3	3	1	6	2.33333	21	0
1	1	1	1	1	1	1	1	1	1	1	1	1	2	1	1	6	1.11111	10	0
1	1	1	1	1	1	2	1	4	1	1	1	2	2	1	1	6	1.66667	15	0
1	1	1	1	1	1	1	1	7	1	1	1	1	1	3	1	6	1.88889	17	0
1	1	1	1	1	1	1	1	1	1	1	1	1	1	1	1	6	1	9	0
1	1	1	1	1	1	1	2	1	2	2	3	1	1	2	1	6	1.66667	15	0
1	1	1	1	1	1	1	2	2	4	2	1	4	3	1	1	6	2.22222	20	0
1	1	1	1	1	1	1	1	4	7	4	4	4	7	1	1	6	3.66667	33	0
1	1	1	1	1	1	4	4	5	3	2	3	3	3	3	1	6	3.33333	30	0
1	1	1	1	1	1	3	2	1	2	1	1	1	2	2	1	6	1.66667	15	0
1	1	1	1	1	1	1	1	1	2	1	1	1	1	2	1	6	1.22222	11	0
1	1	1	1	1	1	1	1	1	2	1	1	1	1	1	1	6	1.11111	10	0
1	1	1	1	1	1	1	1	1	1	1	1	1	1	1	1	6	1	9	0
1	1	1	1	1	1	1	1	1	1	1	1	1	1	1	1	6	1	9	0
1	1	1	1	1	1	1	2	2	2	1	1	1	2	2	1	6	1.55556	14	0
1	1	1	1	1	1	2	2	3	2	2	2	3	3	3	1	6	2.44444	22	0
1	1	1	1	1	1	1	1	1	1	1	1	2	2	1	1	6	1.22222	11	0
1	1	1	1	1	1	7	2	4	5	1	1	2	2	1	1	6	2.77778	25	0
1	1	1	1	1	1	1	1	4	4	1	1	1	1	1	1	6	1.66667	15	0
1	1	1	1	1	1	7	7	1	7	1	1	7	7	6	1	6	4.88889	44	0
1	1	1	1	1	1	1	1	1	3	1	2	2	2	2	1	6	1.66667	15	0
1	1	1	1	1	1	2	2	1	2	1	1	2	2	2	1	6	1.66667	15	0
1	1	1	1	1	1	1	1	1	1	1	1	1	1	1	1	6	1	9	0
1	1	1	1	1	1	3	1	1	4	1	1	2	1	1	1	6	1.66667	15	0
1	1	1	1	1	1	4	1	4	3	1	2	1	2	4	1	6	2.44444	22	0
1	1	1	1	1	1	3	3	1	3	1	2	3	3	3	1	6	2.44444	22	0
1	1	1	1	1	1	2	1	2	2	2	1	1	2	4	1	6	1.88889	17	0
1	1	1	1	1	1	6	7	1	7	1	1	7	1	1	1	6	3.55556	32	0
1	1	1	1	1	1	6	5	1	4	1	1	7	6	6	1	6	4.11111	37	0
1	1	1	1	1	1	1	1	1	1	1	1	1	1	1	1	6	1	9	0
1	1	1	1	1	1	1	1	1	1	1	1	1	1	1	1	6	1	9	0
1	1	1	1	1	1	1	1	1	1	1	1	1	1	1	1	6	1	9	0
1	1	1	1	1	1	1	1	1	1	1	1	1	1	1	1	6	1	9	0
1	1	1	1	1	1	1	1	1	1	1	1	1	1	1	1	6	1	9	0
1	1	1	1	1	1	1	1	1	1	1	1	1	1	1	1	6	1	9	0
1	1	1	1	1	1	2	2	4	2	1	1	2	3	4	1	6	2.33333	21	0
1	1	1	1	1	1	2	2	1	1	1	1	1	1	3	1	6	1.44444	13	0
1	1	1	1	1	1	1	1	1	1	1	1	1	1	1	1	6	1	9	0
1	1	1	1	1	1	1	2	1	1	1	1	1	1	1	1	6	1.11111	10	0
1	1	1	1	1	1	1	1	3	2	1	4	1	1	1	1	6	1.66667	15	0
1	1	1	1	1	1	1	1	1	2	1	1	2	2	3	1	6	1.55556	14	0
1	1	1	1	1	1	1	7	1	1	1	1	1	1	1	1	6	1.66667	15	0
1	1	1	1	1	1	1	4	1	4	3	2	3	2	2	1	6	2.44444	22	0
1	1	1	1	1	1	2	1	1	1	1	1	1	1	1	1	6	1.11111	10	0
1	1	1	1	1	1	1	1	1	1	1	1	1	1	1	1	6	1	9	0
1	1	1	1	1	1	1	1	1	1	1	1	1	1	1	1	6	1	9	0
1	1	1	1	1	1	1	1	2	1	1	7	1	1	1	1	6	1.77778	16	0
1	1	1	1	1	1	1	1	1	1	1	1	1	1	1	1	6	1	9	0
1	1	1	1	1	1	1	1	3	1	2	1	1	1	2	1	6	1.44444	13	0
1	1	1	1	1	1	2	2	2	3	1	1	2	3	4	1	6	2.22222	20	0
1	1	1	1	1	1	2	2	1	1	1	1	2	3	4	1	6	1.88889	17	0
1	1	1	1	1	1	1	1	1	1	1	1	1	1	1	1	6	1	9	0
1	1	1	1	1	1	1	1	1	1	1	1	1	1	3	1	6	1.22222	11	0
1	1	1	1	1	1	4	4	4	4	1	2	5	4	5	1	6	3.66667	33	0
1	1	1	1	1	1	2	3	1	5	2	2	4	4	5	1	6	3.11111	28	0
1	1	1	1	1	1	2	2	2	2	2	1	2	3	3	1	6	2.11111	19	0
1	1	1	1	1	1	2	2	2	1	2	1	1	1	1	1	6	1.44444	13	0
1	1	1	1	1	1	1	1	6	2	1	1	2	1	1	1	6	1.77778	16	0
1	1	1	1	1	1	2	2	1	2	1	1	2	2	2	1	6	1.66667	15	0
1	1	1	1	1	1	1	1	1	1	1	1	1	1	1	1	6	1	9	0
1	1	1	1	1	1	1	1	1	1	1	1	1	1	1	1	6	1	9	0
1	1	1	1	1	1	1	1	1	1	1	1	1	1	1	1	6	1	9	0
1	1	1	1	1	1	1	1	1	1	1	1	1	1	2	1	6	1.11111	10	0
1	1	1	1	1	1	1	1	1	1	1	1	1	1	1	1	6	1	9	0
1	1	1	1	1	1	1	1	1	1	1	1	1	1	2	1	6	1.11111	10	0
1	1	1	1	1	1	1	1	1	1	1	1	7	1	1	1	6	1.66667	15	0
1	1	1	1	1	1	1	1	1	1	1	1	1	1	3	1	6	1.22222	11	0
1	1	1	1	1	1	1	1	1	1	1	1	1	1	1	1	6	1	9	0
1	1	1	1	1	1	1	1	1	2	1	1	2	1	3	1	6	1.44444	13	0
1	1	1	1	1	1	1	2	1	2	1	2	2	1	2	1	6	1.55556	14	0
1	1	1	1	1	1	1	1	3	1	1	1	2	1	3	1	6	1.55556	14	0
1	1	1	1	1	1	1	1	7	1	1	1	1	1	1	1	6	1.66667	15	0
1	1	1	1	1	1	1	1	1	2	1	1	2	1	1	1	6	1.22222	11	0
1	1	1	1	1	1	1	1	2	1	1	1	1	1	1	1	6	1.11111	10	0
1	1	1	1	1	1	3	3	2	5	3	3	5	4	3	1	6	3.44444	31	0
1	1	1	1	1	1	1	2	2	3	1	1	1	1	3	1	6	1.66667	15	0
1	1	1	1	1	1	2	2	1	7	1	1	4	3	4	1	6	2.77778	25	0
1	1	1	1	1	1	5	5	1	5	1	1	6	6	4	1	6	3.77778	34	0
1	1	1	1	1	1	1	1	1	1	1	1	1	1	1	1	6	1	9	0
1	1	1	1	1	1	1	1	1	1	1	1	1	1	2	1	6	1.11111	10	0
1	1	1	1	1	1	2	2	1	4	1	1	3	2	4	1	6	2.22222	20	0
1	1	1	1	1	1	4	1	4	4	1	1	1	2	4	1	6	2.44444	22	0
1	1	1	1	1	1	1	1	1	1	1	1	1	1	1	1	6	1	9	0
1	1	1	1	1	1	1	1	1	1	1	1	1	1	2	1	6	1.11111	10	0
1	1	1	1	1	1	2	2	2	2	1	1	7	2	2	1	6	2.33333	21	0
1	1	1	1	1	1	4	7	1	7	1	1	7	4	5	1	6	4.11111	37	0
1	1	1	1	1	1	7	7	1	7	1	1	7	7	7	1	6	5	45	0
1	1	1	1	1	1	1	1	1	1	1	1	1	1	1	1	6	1	9	0
1	1	1	1	1	1	2	2	3	4	1	1	4	2	4	1	6	2.55556	23	0
1	1	1	1	1	1	1	7	2	4	1	1	3	2	2	1	6	2.55556	23	0
1	1	1	1	1	1	1	1	2	1	1	1	2	1	1	1	6	1.22222	11	0
1	1	1	1	1	1	6	7	3	5	1	1	5	7	7	1	6	4.66667	42	0
1	1	1	1	1	1	2	2	2	2	1	1	3	3	3	1	6	2.11111	19	0
1	1	1	1	1	1	1	1	1	1	1	1	1	7	3	1	6	1.88889	17	0
1	1	1	1	1	1	1	1	2	1	1	1	1	1	1	1	6	1.11111	10	0
1	1	1	1	1	1	1	1	1	1	1	1	1	1	1	1	6	1	9	0
1	1	1	1	1	1	1	2	1	3	1	1	2	1	2	1	6	1.55556	14	0
1	1	1	1	1	1	2	2	6	1	2	1	1	2	2	1	6	2.11111	19	0
1	1	1	1	1	1	2	2	2	2	2	2	2	2	3	1	6	2.11111	19	0
1	1	1	1	1	1	2	1	1	1	1	1	1	1	1	1	6	1.11111	10	0
1	1	1	1	1	1	2	7	1	1	1	1	1	7	4	1	6	2.77778	25	0
1	1	1	1	1	1	1	1	1	1	1	1	1	2	2	1	6	1.22222	11	0
1	1	1	1	1	1	2	2	6	2	1	1	2	2	2	1	6	2.22222	20	0
1	1	1	1	1	1	1	2	1	1	1	1	1	2	2	1	6	1.33333	12	0
1	1	1	1	1	1	4	3	1	7	1	1	1	4	7	1	6	3.22222	29	0
1	1	1	1	1	1	2	2	1	2	1	1	2	2	2	1	6	1.66667	15	0
1	1	1	1	1	1	1	1	1	1	1	1	1	1	1	1	6	1	9	0
1	1	1	1	1	1	3	3	1	2	1	1	2	2	2	1	6	1.88889	17	0
1	1	1	1	1	1	1	1	2	2	1	1	1	1	1	1	6	1.22222	11	0
1	1	1	1	1	1	1	1	1	1	1	1	1	1	1	1	6	1	9	0
1	1	1	1	1	1	1	1	2	2	1	1	1	1	1	1	6	1.22222	11	0
1	1	1	1	1	1	2	4	3	5	1	1	4	4	3	1	6	3	27	0
1	1	1	1	1	1	1	2	1	2	1	1	1	2	1	1	6	1.33333	12	0
1	1	1	1	1	1	3	3	4	4	2	3	4	3	5	1	6	3.44444	31	0
1	1	1	1	1	1	1	3	3	2	1	1	2	2	2	1	6	1.88889	17	0
1	1	1	1	1	1	1	2	1	1	1	7	1	1	1	1	6	1.77778	16	0
1	1	1	1	1	1	2	2	1	1	1	1	2	2	3	1	6	1.66667	15	0
1	1	1	1	1	1	1	1	3	5	1	1	1	7	6	1	6	2.88889	26	0
1	1	1	1	1	1	6	6	1	7	1	1	7	7	7	1	6	4.77778	43	0
1	1	1	1	1	1	1	1	1	1	1	1	1	1	1	1	6	1	9	0
1	1	1	1	1	1	2	2	1	4	1	1	3	2	2	1	6	2	18	0
1	1	1	1	1	1	2	2	2	3	1	1	2	2	1	1	6	1.77778	16	0
1	1	1	1	1	1	1	1	1	1	1	1	1	1	1	1	6	1	9	0
1	1	1	1	1	1	1	1	1	1	1	1	1	1	1	1	6	1	9	0
1	1	1	1	1	1	1	1	4	2	2	3	1	1	1	1	6	1.77778	16	0
1	1	1	1	1	1	1	2	1	2	1	2	1	1	1	1	6	1.33333	12	0
1	1	1	1	1	1	3	2	5	2	2	1	2	2	3	1	6	2.44444	22	0
1	1	1	1	1	1	1	1	2	1	2	2	1	1	2	1	6	1.44444	13	0
1	1	1	1	1	1	1	2	1	3	1	2	2	3	2	1	6	1.88889	17	0
1	1	1	1	1	1	2	2	1	2	1	5	1	2	2	1	6	2	18	0
1	1	1	1	1	1	2	2	1	7	6	1	7	7	7	1	6	4.44444	40	0
1	1	1	1	1	1	1	1	1	1	1	1	1	1	2	1	6	1.11111	10	0
1	1	1	1	1	1	1	1	1	2	1	1	1	1	1	1	6	1.11111	10	0
1	1	1	1	1	1	1	2	1	2	1	1	1	2	6	1	6	1.88889	17	0
1	1	1	1	1	1	2	1	1	1	1	1	2	2	2	1	6	1.44444	13	0
1	1	1	1	1	1	1	1	1	1	1	1	1	1	2	1	6	1.11111	10	0
1	1	1	1	1	1	3	4	4	3	2	2	2	3	4	1	6	3	27	0
1	1	1	1	1	1	1	1	1	1	1	1	1	1	1	1	6	1	9	0
1	1	1	1	1	1	1	1	1	1	1	1	1	1	1	1	6	1	9	0
1	1	1	1	1	1	1	1	1	1	1	1	1	1	1	1	6	1	9	0
1	1	1	1	1	1	3	2	2	1	2	1	1	2	2	1	6	1.77778	16	0
1	1	1	1	1	1	1	2	1	2	1	2	1	1	2	1	6	1.44444	13	0
1	1	1	1	1	1	7	7	1	7	1	1	7	7	7	1	6	5	45	0
1	1	1	1	1	1	1	3	5	3	3	3	2	3	3	1	6	2.88889	26	0
1	1	1	1	1	1	2	2	1	4	3	4	4	3	5	1	6	3.11111	28	0
1	1	1	1	1	1	1	1	1	1	1	1	1	1	1	1	6	1	9	0
1	1	1	1	1	1	1	1	4	2	2	2	2	2	2	1	6	2	18	0
1	1	1	1	1	1	2	2	1	1	1	1	2	1	2	1	6	1.44444	13	0
1	1	1	1	1	1	1	1	1	2	1	1	2	1	2	1	6	1.33333	12	0
1	1	1	1	1	1	1	1	1	2	1	1	2	3	2	1	6	1.55556	14	0
1	1	1	1	1	1	4	3	4	2	1	1	1	3	2	1	6	2.33333	21	0
1	1	1	1	1	1	5	4	1	1	1	1	1	1	1	1	6	1.77778	16	0
1	1	1	1	1	1	1	1	1	2	1	1	1	2	1	1	6	1.22222	11	0
1	1	1	1	1	1	2	2	4	3	1	4	4	3	2	1	6	2.77778	25	0
1	1	1	1	1	1	1	1	1	1	1	1	1	1	1	1	6	1	9	0
1	1	1	1	1	1	2	1	2	2	2	1	2	2	2	1	6	1.77778	16	0
1	1	1	1	1	1	1	3	3	3	3	3	2	2	3	1	6	2.55556	23	0
1	1	1	1	1	1	1	1	1	1	1	1	1	1	1	1	6	1	9	0
1	1	1	1	1	1	1	1	1	4	1	1	1	1	1	1	6	1.33333	12	0
1	1	1	1	1	1	3	3	1	4	1	1	2	2	4	1	6	2.33333	21	0
1	1	1	1	1	1	1	1	1	1	1	1	1	1	1	1	6	1	9	0
1	1	1	1	1	1	1	1	2	2	1	1	1	1	1	1	6	1.22222	11	0
1	1	1	1	1	1	2	2	5	4	2	2	5	3	2	1	6	3	27	0
1	1	1	1	1	1	1	1	1	2	1	1	1	1	4	1	6	1.44444	13	0
1	1	1	1	1	1	1	3	2	1	1	3	1	1	3	1	6	1.77778	16	0
1	1	1	1	1	1	1	1	1	1	1	1	1	1	1	1	6	1	9	0
1	1	1	1	1	1	2	7	1	2	2	1	2	2	2	1	6	2.33333	21	0
1	1	1	1	1	1	3	2	2	2	1	1	2	2	3	1	6	2	18	0
1	1	1	1	1	1	1	1	1	1	1	1	1	1	1	1	6	1	9	0
1	1	1	1	1	1	1	1	1	1	1	1	1	1	1	1	6	1	9	0
1	1	1	1	1	1	1	1	1	1	1	1	1	1	1	1	6	1	9	0
1	1	1	1	1	1	1	2	3	4	4	3	2	3	4	1	6	2.88889	26	0
1	1	1	1	1	1	1	1	1	2	1	1	3	1	1	1	6	1.33333	12	0
1	1	1	1	1	1	2	1	1	1	1	1	1	1	1	1	6	1.11111	10	0
1	1	1	1	1	1	1	1	1	1	1	1	1	1	1	1	6	1	9	0
1	1	1	1	1	1	2	2	2	1	2	2	1	1	2	1	6	1.66667	15	0
1	1	1	1	1	1	1	1	1	1	1	1	1	1	1	1	6	1	9	0
1	1	1	1	1	1	2	2	2	3	1	1	3	3	3	1	6	2.22222	20	0
1	1	1	1	1	1	4	2	5	1	2	2	3	3	4	1	6	2.88889	26	0
1	1	1	1	1	1	1	1	1	1	1	1	1	1	1	1	6	1	9	0
1	1	1	1	1	1	2	2	1	2	2	3	2	2	3	1	6	2.11111	19	0
1	1	1	1	1	1	2	3	5	4	3	3	2	2	3	1	6	3	27	0
1	1	1	1	1	1	2	2	2	3	1	2	2	3	3	1	6	2.22222	20	0
1	1	1	1	1	1	3	1	1	1	1	1	1	1	1	1	6	1.22222	11	0
1	1	1	1	1	1	1	2	2	6	1	1	1	2	2	1	6	2	18	0
1	1	1	1	1	1	3	3	2	2	2	2	3	4	4	1	6	2.77778	25	0
1	1	1	1	1	1	1	2	2	2	2	2	2	2	2	1	6	1.88889	17	0
1	1	1	1	1	1	1	1	3	1	6	1	2	1	2	1	6	2	18	0
1	1	1	1	1	1	2	3	1	2	1	1	3	2	3	1	6	2	18	0
1	1	1	1	1	1	2	2	1	2	1	1	2	2	2	1	6	1.66667	15	0
1	1	1	1	1	1	2	1	1	1	1	1	1	1	1	1	6	1.11111	10	0
1	1	1	1	1	1	1	1	1	1	1	1	1	1	2	1	6	1.11111	10	0
1	1	1	1	1	1	1	1	5	1	1	1	4	1	1	1	6	1.77778	16	0
1	1	1	1	1	1	2	2	6	2	1	1	2	2	3	1	6	2.33333	21	0
1	1	1	1	1	1	1	3	4	3	2	1	6	4	5	1	6	3.22222	29	0
1	1	1	1	1	1	1	2	5	2	3	2	5	2	1	1	6	2.55556	23	0
1	1	1	1	1	1	2	4	4	5	5	3	2	3	4	1	6	3.55556	32	0
1	1	1	1	1	1	1	1	1	1	1	1	1	1	2	1	6	1.11111	10	0
1	1	1	1	1	1	1	1	1	1	1	1	1	1	1	1	6	1	9	0
1	1	1	1	1	1	1	1	1	1	1	1	1	1	1	1	6	1	9	0
1	1	1	1	1	1	1	1	1	1	1	1	1	1	1	1	6	1	9	0
1	1	1	1	1	1	2	2	1	2	1	1	1	2	2	1	6	1.55556	14	0
1	1	1	1	1	1	3	2	1	4	1	1	7	4	4	1	6	3	27	0
1	1	1	1	1	1	1	1	2	1	1	1	3	1	1	1	6	1.33333	12	0
1	1	1	1	1	1	2	2	3	4	2	1	6	3	3	1	6	2.88889	26	0
1	1	1	1	1	1	2	2	1	2	1	1	2	2	2	1	6	1.66667	15	0
1	1	1	1	1	1	2	2	1	2	1	1	1	2	2	1	6	1.55556	14	0
1	1	1	1	1	1	2	2	2	2	1	1	2	2	1	1	6	1.66667	15	0
1	1	1	1	1	1	2	7	1	7	1	1	7	7	7	1	6	4.44444	40	0
1	1	1	1	1	1	1	3	1	2	1	1	1	1	1	1	6	1.33333	12	0
1	1	1	1	1	1	1	1	1	1	1	1	1	1	1	1	6	1	9	0
1	1	1	1	1	1	3	2	3	5	2	3	3	2	2	1	6	2.77778	25	0
1	1	1	1	1	1	1	1	1	1	1	1	1	1	1	1	6	1	9	0
1	1	1	1	1	1	1	3	7	1	1	1	1	1	1	1	6	1.88889	17	0
1	1	1	1	1	1	2	2	1	3	1	1	2	3	3	1	6	2	18	0
1	1	1	1	1	1	1	1	1	2	1	1	1	1	2	1	6	1.22222	11	0
1	1	1	1	1	1	2	1	6	2	2	1	4	2	3	1	6	2.55556	23	0
1	1	1	1	1	1	1	2	2	3	1	1	4	2	2	1	6	2	18	0
1	1	1	1	1	1	2	2	1	3	1	1	3	1	3	1	6	1.88889	17	0
1	1	1	1	1	1	7	7	1	7	1	1	7	7	7	1	6	5	45	0
1	1	1	1	1	1	4	4	4	4	1	1	4	4	4	1	6	3.33333	30	0
1	1	1	1	1	1	1	1	1	1	1	1	1	1	1	1	6	1	9	0
1	1	1	1	1	1	1	1	1	1	1	1	2	1	1	1	6	1.11111	10	0
1	1	1	1	1	1	1	1	1	1	1	1	1	1	1	1	6	1	9	0
1	1	1	1	1	1	2	2	1	2	1	1	2	2	3	1	6	1.77778	16	0
1	1	1	1	1	1	1	1	4	1	1	1	1	1	1	1	6	1.33333	12	0
1	1	1	1	1	1	1	1	1	3	1	1	1	1	1	1	6	1.22222	11	0
1	1	1	1	1	1	2	1	1	2	1	1	2	2	4	1	6	1.77778	16	0
1	1	1	1	1	1	1	1	1	1	1	1	1	1	1	1	6	1	9	0
1	1	1	1	1	1	1	1	1	4	1	1	1	1	1	1	6	1.33333	12	0
1	1	1	1	1	1	2	1	1	2	1	1	1	2	2	1	6	1.44444	13	0
1	1	1	1	1	1	1	1	2	1	1	1	1	1	1	1	6	1.11111	10	0
1	1	1	1	1	1	5	7	2	4	1	1	4	5	4	1	6	3.66667	33	0
1	1	1	1	1	1	2	2	2	2	1	1	2	2	2	1	6	1.77778	16	0
1	1	1	1	1	1	1	1	1	1	1	1	1	1	2	1	6	1.11111	10	0
1	1	1	1	1	1	1	1	1	1	1	1	1	1	1	1	6	1	9	0
1	1	1	1	1	1	2	1	1	2	1	1	2	2	2	1	6	1.55556	14	0
1	1	1	1	1	1	1	1	1	1	1	1	1	1	2	1	6	1.11111	10	0
1	1	1	1	1	1	3	3	1	3	1	1	3	3	3	1	6	2.33333	21	0
1	1	1	1	1	1	1	1	1	1	1	1	1	1	1	1	6	1	9	0
1	1	1	1	1	1	2	1	4	2	1	1	1	2	2	1	6	1.77778	16	0
1	1	1	1	1	1	1	1	1	1	1	1	7	1	1	1	6	1.66667	15	0
1	1	1	1	1	1	1	6	2	1	2	1	4	2	1	1	6	2.22222	20	0
1	1	1	1	1	1	1	1	1	1	1	1	1	1	1	1	6	1	9	0
1	1	1	1	1	1	2	2	1	2	1	1	1	2	2	1	6	1.55556	14	0
1	1	1	1	1	1	1	1	1	1	1	1	1	1	1	1	6	1	9	0
1	1	1	1	1	1	2	2	2	4	2	2	5	2	2	1	6	2.55556	23	0
1	1	1	1	1	1	1	1	1	2	1	1	1	1	2	1	6	1.22222	11	0
1	1	1	1	1	1	1	1	1	1	1	1	1	1	1	1	6	1	9	0
1	1	1	1	1	1	2	2	3	3	1	1	1	3	2	1	6	2	18	0
1	1	1	1	1	1	1	1	1	1	1	1	1	1	1	1	6	1	9	0
1	1	1	1	1	1	2	2	6	2	1	1	2	2	2	1	6	2.22222	20	0
1	1	1	1	1	1	3	3	2	4	1	2	3	5	4	1	6	3	27	0
1	1	1	1	1	1	1	1	1	1	1	1	1	1	1	1	6	1	9	0
1	1	1	1	1	1	1	1	1	1	1	1	1	1	2	1	6	1.11111	10	0
1	1	1	1	1	1	3	3	1	3	1	1	3	3	3	1	6	2.33333	21	0
1	1	1	1	1	1	3	3	1	3	1	1	4	4	4	1	6	2.66667	24	0
1	1	1	1	1	1	2	2	1	3	1	1	3	3	2	1	6	2	18	0
1	1	1	1	1	1	4	4	2	4	3	1	3	4	3	1	6	3.11111	28	0
1	1	1	1	1	1	1	1	1	1	1	1	1	1	1	1	6	1	9	0
1	1	1	1	1	1	2	2	1	2	1	1	4	3	2	1	6	2	18	0
1	1	1	1	1	1	2	2	1	2	1	1	2	2	2	1	6	1.66667	15	0
1	1	1	1	1	1	7	3	2	2	1	1	1	2	1	1	6	2.22222	20	0
1	1	1	1	1	1	2	2	6	2	1	1	2	2	2	1	6	2.22222	20	0
1	1	1	1	1	1	3	2	1	2	1	1	2	2	2	1	6	1.77778	16	0
1	1	1	1	1	1	2	2	2	3	1	2	2	2	2	1	6	2	18	0
1	1	1	1	1	1	2	1	1	7	2	1	2	2	2	1	6	2.22222	20	0
1	1	1	1	1	1	1	1	1	1	1	1	1	1	1	1	6	1	9	0
1	1	1	1	1	1	1	1	1	1	1	1	1	1	1	1	6	1	9	0
1	1	1	1	1	1	4	4	3	3	2	2	3	4	4	1	6	3.22222	29	0
1	1	1	1	1	1	1	7	1	1	1	1	1	1	1	1	6	1.66667	15	0
1	1	1	1	1	1	2	1	2	3	1	1	3	2	2	1	6	1.88889	17	0
1	1	1	1	1	1	1	1	1	1	1	1	1	1	2	1	6	1.11111	10	0
1	1	1	1	1	1	1	1	1	1	1	1	1	1	1	1	6	1	9	0
1	1	1	1	1	1	1	1	1	1	1	1	1	1	1	1	6	1	9	0
1	1	1	1	1	1	1	2	3	2	3	3	4	3	3	1	6	2.66667	24	0
1	1	1	1	1	1	2	2	4	1	1	1	1	4	2	1	6	2	18	0
1	1	1	1	1	1	3	1	1	3	1	1	4	1	2	1	6	1.88889	17	0
1	1	1	1	1	1	1	1	1	1	1	1	1	1	1	1	6	1	9	0
1	1	1	1	1	1	1	1	1	4	1	1	1	1	1	1	6	1.33333	12	0
1	1	1	1	1	1	2	2	2	3	6	6	1	2	3	1	6	3	27	0
1	1	1	1	1	1	1	1	1	1	1	1	1	2	1	1	6	1.11111	10	0
1	1	1	1	1	1	2	1	1	1	1	1	2	3	2	1	6	1.55556	14	0
1	1	1	1	1	1	1	1	1	1	2	1	1	1	1	1	6	1.11111	10	0
1	1	1	1	1	1	4	4	3	4	4	2	3	3	3	1	6	3.33333	30	0
1	1	1	1	1	1	1	1	1	1	1	1	1	1	1	1	6	1	9	0
1	1	1	1	1	1	7	7	1	5	2	2	6	6	6	1	6	4.66667	42	0
1	1	1	1	1	1	2	2	2	2	2	1	2	2	2	1	6	1.88889	17	0
1	1	1	1	1	1	1	1	1	1	1	1	1	1	1	1	6	1	9	0
1	1	1	1	1	1	1	1	1	1	1	1	1	1	4	1	6	1.33333	12	0
1	1	1	1	1	1	1	1	1	2	1	1	1	1	1	1	6	1.11111	10	0
1	1	1	1	1	1	1	1	1	2	1	1	1	1	1	1	6	1.11111	10	0
1	1	1	1	1	1	1	1	1	2	1	1	1	1	2	1	6	1.22222	11	0
1	1	1	1	1	1	2	3	2	2	2	1	7	2	2	1	6	2.55556	23	0
1	1	1	1	1	1	1	1	7	1	1	1	1	1	2	1	6	1.77778	16	0
1	1	1	1	1	1	2	4	2	6	2	2	3	3	3	1	6	3	27	0
1	1	1	1	1	1	1	1	1	1	1	1	1	1	1	1	6	1	9	0
1	1	1	1	1	1	1	1	1	1	1	1	1	1	1	1	6	1	9	0
1	1	1	1	1	1	2	2	4	1	2	1	2	3	4	1	6	2.33333	21	0
1	1	1	1	1	1	2	2	1	2	1	1	2	2	2	1	6	1.66667	15	0
1	1	1	1	1	1	4	3	4	6	5	2	4	4	4	1	6	4	36	0
1	1	1	1	1	1	1	1	1	1	1	1	2	2	2	1	6	1.33333	12	0
1	1	1	1	1	1	2	2	1	4	1	1	3	1	3	1	6	2	18	0
1	1	1	1	1	1	1	1	1	1	1	1	1	2	2	1	6	1.22222	11	0
1	1	1	1	1	1	6	7	1	5	1	1	4	6	4	1	6	3.88889	35	0
1	1	1	1	1	1	1	2	4	2	2	1	1	1	2	1	6	1.77778	16	0
1	1	1	1	1	1	1	1	1	1	1	1	1	1	1	1	6	1	9	0
1	1	1	1	1	1	2	1	6	1	1	1	2	2	1	1	6	1.88889	17	0
1	1	1	1	1	1	1	1	1	1	1	1	1	1	3	1	6	1.22222	11	0
1	1	1	1	1	1	1	1	1	2	1	1	1	1	1	1	6	1.11111	10	0
1	1	1	1	1	1	2	3	4	2	2	1	1	3	2	1	6	2.22222	20	0
1	1	1	1	1	1	1	1	1	2	1	1	1	1	2	1	6	1.22222	11	0
1	1	1	1	1	1	4	4	3	4	3	2	3	4	4	1	6	3.44444	31	0
1	1	1	1	1	1	2	2	3	2	6	2	3	3	3	1	6	2.88889	26	0
1	1	1	1	1	1	1	4	4	3	1	1	2	2	2	1	6	2.22222	20	0
1	1	1	1	1	1	1	1	4	1	2	1	1	1	1	1	6	1.44444	13	0
1	1	1	1	1	1	1	1	1	1	1	1	1	1	1	1	6	1	9	0
1	1	1	1	1	1	1	1	1	2	1	1	1	1	2	1	6	1.22222	11	0
1	1	1	1	1	1	1	1	7	1	1	1	1	1	1	1	6	1.66667	15	0
1	1	1	1	1	1	1	1	1	2	1	1	2	1	1	1	6	1.22222	11	0
1	1	1	1	1	1	1	1	1	1	1	1	1	1	1	1	6	1	9	0
1	1	1	1	1	1	4	2	5	4	1	2	2	4	4	1	6	3.11111	28	0
1	1	1	1	1	1	3	3	4	4	1	3	7	6	6	1	6	4.11111	37	0
1	1	1	1	1	1	2	1	1	1	1	1	1	1	3	1	6	1.33333	12	0
1	1	1	1	1	1	2	2	1	2	1	1	2	2	2	1	6	1.66667	15	0
1	1	1	1	1	1	1	2	6	1	2	1	1	4	5	1	6	2.55556	23	0
1	1	1	1	1	1	3	2	2	4	2	2	2	2	2	1	6	2.33333	21	0
1	1	1	1	1	1	7	7	4	7	1	1	4	7	7	1	6	5	45	0
1	1	1	1	1	1	1	1	1	1	1	1	1	1	1	1	6	1	9	0
1	1	1	1	1	1	3	2	1	1	1	1	3	2	1	1	6	1.66667	15	0
1	1	1	1	1	1	1	1	1	1	1	1	1	1	1	1	6	1	9	0
1	1	1	1	1	1	1	1	1	1	1	1	1	1	1	1	6	1	9	0
1	1	1	1	1	1	1	1	1	1	1	1	1	1	1	1	6	1	9	0
1	1	1	1	1	1	1	1	1	1	1	1	1	1	1	1	6	1	9	0
1	1	1	1	1	1	1	1	7	1	1	1	7	1	1	1	6	2.33333	21	0
1	1	1	1	1	1	2	2	6	2	1	1	1	2	3	1	6	2.22222	20	0
1	1	1	1	1	1	1	1	2	1	1	1	1	1	1	1	6	1.11111	10	0
1	1	1	1	1	1	1	1	1	1	1	1	1	1	1	1	6	1	9	0
1	1	1	1	1	1	1	1	1	1	1	1	1	1	1	1	6	1	9	0
1	1	1	1	1	1	1	1	2	2	1	1	1	2	1	1	6	1.33333	12	0
1	1	1	1	1	1	1	1	1	3	1	1	1	1	1	1	6	1.22222	11	0
1	1	1	1	1	1	1	1	1	1	1	1	1	1	1	1	6	1	9	0
1	1	1	1	1	1	1	1	1	1	1	1	1	1	1	1	6	1	9	0
1	1	1	1	1	1	1	1	2	1	1	1	1	1	2	1	6	1.22222	11	0
1	1	1	1	1	1	2	1	1	1	1	1	1	2	2	1	6	1.33333	12	0
1	1	1	1	1	1	1	1	7	1	1	1	1	1	1	1	6	1.66667	15	0
1	1	1	1	1	1	1	1	1	1	1	1	7	1	1	1	6	1.66667	15	0
1	1	1	1	1	1	7	7	1	7	1	1	7	4	7	1	6	4.66667	42	0
1	1	1	1	1	1	4	7	1	7	1	2	7	6	6	1	6	4.55556	41	0
1	1	1	1	1	1	7	7	1	7	1	1	7	5	7	1	6	4.77778	43	0
1	1	1	1	1	1	1	1	1	1	1	1	1	1	1	1	6	1	9	0
1	1	1	1	1	1	1	1	1	1	1	1	1	1	1	1	6	1	9	0
1	1	1	1	1	1	1	1	7	1	1	1	1	1	1	1	6	1.66667	15	0
1	1	1	1	1	1	1	2	1	2	1	1	2	2	2	1	6	1.55556	14	0
1	1	1	1	1	1	7	7	1	7	1	1	7	7	7	1	6	5	45	0
1	1	1	1	1	1	3	2	1	3	1	1	2	2	2	1	6	1.88889	17	0
1	1	1	1	1	1	3	7	1	3	1	1	2	2	2	1	6	2.44444	22	0
1	1	1	1	1	1	2	3	5	3	4	3	3	3	4	1	6	3.33333	30	0
1	1	1	1	1	1	1	1	1	1	1	1	1	1	1	1	6	1	9	0
1	1	1	1	1	1	1	1	1	1	2	1	1	1	1	1	6	1.11111	10	0
1	1	1	1	1	1	1	1	1	1	1	1	1	1	1	1	6	1	9	0
1	1	1	1	1	1	1	1	1	1	1	1	1	1	1	1	6	1	9	0
1	1	1	1	1	1	3	3	2	3	1	1	2	3	2	1	6	2.22222	20	0
1	1	1	1	1	1	1	1	1	1	1	1	2	2	2	1	6	1.33333	12	0
1	1	1	1	1	1	1	1	1	1	1	7	1	2	3	1	6	2	18	0
1	1	1	1	1	1	5	5	1	5	1	4	4	5	5	1	6	3.88889	35	0
1	1	1	1	1	1	2	2	1	2	1	1	2	2	2	1	6	1.66667	15	0
1	1	1	1	1	1	1	1	6	1	1	1	1	1	1	1	6	1.55556	14	0
1	1	1	1	1	1	3	1	1	2	1	1	3	3	2	1	6	1.88889	17	0
1	1	1	1	1	1	2	2	1	2	1	1	3	3	3	1	6	2	18	0
1	1	1	1	1	1	1	1	7	1	1	1	4	1	1	1	6	2	18	0
1	1	1	1	1	1	1	1	1	1	1	1	1	1	1	1	6	1	9	0
1	1	1	1	1	1	3	2	2	2	2	1	2	1	1	1	6	1.77778	16	0
1	1	1	1	1	1	1	1	1	1	1	1	1	1	1	1	6	1	9	0
1	1	1	1	1	1	1	1	1	1	1	1	1	1	1	1	6	1	9	0
1	1	1	1	1	1	1	1	2	2	1	1	2	2	3	1	6	1.66667	15	0
1	1	1	1	1	1	1	1	1	1	1	1	1	1	1	1	6	1	9	0
1	1	1	1	1	1	1	1	1	1	1	1	1	1	1	1	6	1	9	0
1	1	1	1	1	1	3	4	2	4	3	2	3	2	3	1	6	2.88889	26	0
1	1	1	1	1	1	2	2	3	3	1	1	2	2	2	1	6	2	18	0
1	1	1	1	1	1	2	4	5	3	3	5	1	3	1	1	6	3	27	0
1	1	1	1	1	1	1	3	4	1	1	1	3	2	2	1	6	2	18	0
1	1	1	1	1	1	3	6	5	5	2	1	2	3	2	1	6	3.22222	29	0
1	1	1	1	1	1	2	2	6	1	2	2	6	1	2	1	6	2.66667	24	0
1	1	1	1	1	1	1	1	1	1	1	1	1	1	1	1	6	1	9	0
1	1	1	1	1	1	1	1	1	1	1	1	1	1	4	1	6	1.33333	12	0
1	1	1	1	1	1	1	1	1	1	1	1	1	1	1	1	6	1	9	0
1	1	1	1	1	1	1	1	1	1	1	1	1	1	1	1	6	1	9	0
1	1	1	1	1	1	3	1	1	1	1	1	1	1	1	1	6	1.22222	11	0
1	1	1	1	1	1	1	2	4	4	4	2	3	3	4	1	6	3	27	0
1	1	1	1	1	1	1	3	1	5	3	3	1	3	3	1	6	2.55556	23	0
1	1	1	1	1	1	1	1	1	1	1	1	7	2	1	1	6	1.77778	16	0
1	1	1	1	1	1	3	2	1	5	1	2	6	2	7	1	6	3.22222	29	0
1	1	1	1	1	1	1	1	7	1	1	1	2	1	1	1	6	1.77778	16	0
1	1	1	1	1	1	1	1	1	1	1	1	1	1	1	1	6	1	9	0
1	1	1	1	1	1	2	2	2	2	1	1	7	3	2	1	6	2.44444	22	0
1	1	1	1	1	1	1	1	1	1	1	1	1	2	1	1	6	1.11111	10	0
1	1	1	1	1	1	4	4	4	3	1	1	1	4	4	1	6	2.88889	26	0
1	1	1	1	1	1	1	1	1	1	1	1	1	1	1	1	6	1	9	0
1	1	1	1	1	1	2	7	6	1	1	1	1	1	1	1	6	2.33333	21	0
1	1	1	1	1	1	1	1	1	1	1	1	1	1	1	1	6	1	9	0
1	1	1	1	1	1	2	3	5	3	1	1	4	3	5	1	6	3	27	0
1	1	1	1	1	1	1	1	1	1	1	1	1	1	1	1	6	1	9	0
1	1	1	1	1	1	2	2	1	5	2	2	2	4	5	1	6	2.77778	25	0
1	1	1	1	1	1	3	3	2	3	1	1	1	3	5	1	6	2.44444	22	0
1	1	1	1	1	1	1	1	2	2	1	1	7	1	3	1	6	2.11111	19	0
1	1	1	1	1	1	3	1	2	1	1	2	2	2	3	1	6	1.88889	17	0
1	1	1	1	1	1	1	1	1	1	1	7	1	1	1	1	6	1.66667	15	0
1	1	1	1	1	1	1	1	1	1	1	1	1	1	1	1	6	1	9	0
1	1	1	1	1	1	2	3	5	2	2	1	3	3	3	1	6	2.66667	24	0
1	1	1	1	1	1	2	2	2	3	1	1	1	2	2	1	6	1.77778	16	0
1	1	1	1	1	1	2	2	2	2	2	1	2	2	2	1	6	1.88889	17	0
1	1	1	1	1	1	3	3	6	3	5	5	2	2	3	1	6	3.55556	32	0
1	1	1	1	1	1	1	1	1	1	1	1	1	1	1	1	6	1	9	0
1	1	1	1	1	1	4	4	1	4	1	1	4	4	5	1	6	3.11111	28	0
1	1	1	1	1	1	1	1	1	1	1	1	1	1	1	1	6	1	9	0
1	1	1	1	1	1	1	1	1	1	1	1	1	1	1	1	6	1	9	0
1	1	1	1	1	1	1	1	3	5	1	1	3	1	3	1	6	2.11111	19	0
1	1	1	1	1	1	4	5	3	6	1	2	5	5	7	1	6	4.22222	38	0
1	1	1	1	1	1	3	3	1	4	1	1	6	4	6	1	6	3.22222	29	0
1	1	1	1	1	1	1	1	2	2	1	1	1	1	1	1	6	1.22222	11	0
1	1	1	1	1	1	1	2	3	2	3	1	2	1	2	1	6	1.88889	17	0
1	1	1	1	1	1	1	1	1	3	1	1	1	1	1	1	6	1.22222	11	0
1	1	1	1	1	1	1	1	1	1	1	1	1	1	2	1	6	1.11111	10	0
1	1	1	1	1	1	1	2	4	4	1	4	1	1	1	1	6	2.11111	19	0
1	1	1	1	1	1	2	2	1	3	1	1	2	2	2	1	6	1.77778	16	0
1	1	1	1	1	1	1	1	3	1	1	1	1	1	1	1	6	1.22222	11	0
1	1	1	1	1	1	4	3	4	4	3	3	5	5	4	1	6	3.88889	35	0
1	1	1	1	1	1	2	2	2	2	2	2	2	3	1	1	6	2	18	0
1	1	1	1	1	1	1	1	2	3	2	2	2	2	2	1	6	1.88889	17	0
1	1	1	1	1	1	1	5	4	5	6	2	2	2	6	1	6	3.66667	33	0
1	1	1	1	1	1	1	2	2	2	2	1	3	3	1	1	6	1.88889	17	0
1	1	1	1	1	1	1	1	1	1	1	1	1	1	1	1	6	1	9	0
1	1	1	1	1	1	3	2	3	4	1	1	7	7	5	1	6	3.66667	33	0
1	1	1	1	1	1	1	1	1	4	1	1	1	1	1	1	6	1.33333	12	0
1	1	1	1	1	1	1	3	1	3	1	1	3	3	2	1	6	2	18	0
1	1	1	1	1	1	2	2	1	2	1	1	2	2	1	1	6	1.55556	14	0
1	1	1	1	1	1	1	1	1	1	1	1	1	1	1	1	6	1	9	0
1	1	1	1	1	1	1	1	1	1	1	1	1	1	1	1	6	1	9	0
1	1	1	1	1	1	2	2	1	1	1	1	3	2	4	1	6	1.88889	17	0
1	1	1	1	1	1	1	1	3	2	1	1	2	1	3	1	6	1.66667	15	0
1	1	1	1	1	1	3	2	1	7	1	1	7	7	7	1	6	4	36	0
1	1	1	1	1	1	2	3	2	4	3	2	4	3	2	1	6	2.77778	25	0
1	1	1	1	1	1	2	3	2	3	3	3	5	2	2	1	6	2.77778	25	0
1	1	1	1	1	1	1	1	7	1	1	1	1	1	4	1	6	2	18	0
1	1	1	1	1	1	4	4	4	4	2	4	6	4	4	1	6	4	36	0
1	1	1	1	1	1	2	3	1	3	2	1	7	7	7	1	6	3.66667	33	0
1	1	1	1	1	1	2	1	2	2	2	2	2	2	2	1	6	1.88889	17	0
1	1	1	1	1	1	1	1	1	1	1	1	1	1	1	1	6	1	9	0
1	1	1	1	1	1	2	2	1	2	6	1	2	2	3	1	6	2.33333	21	0
1	1	1	1	1	1	2	2	1	1	1	1	2	2	2	1	6	1.55556	14	0
1	1	1	1	1	1	1	1	1	1	1	1	1	2	2	1	6	1.22222	11	0
1	1	1	1	1	1	2	1	1	1	1	1	1	1	1	1	6	1.11111	10	0
1	1	1	1	1	1	1	1	2	4	1	1	2	3	3	1	6	2	18	0
1	1	1	1	1	1	1	1	1	1	1	1	1	1	2	1	6	1.11111	10	0
1	1	1	1	1	1	1	1	1	1	1	1	1	1	1	1	6	1	9	0
1	1	1	1	1	1	1	1	1	1	1	1	1	1	1	1	6	1	9	0
1	1	1	1	1	1	1	1	1	1	1	1	1	1	1	1	6	1	9	0
1	1	1	1	1	1	2	2	1	2	1	1	1	1	1	1	6	1.33333	12	0
1	1	1	1	1	1	1	1	1	2	1	1	1	1	1	1	6	1.11111	10	0
1	1	1	1	1	1	1	1	1	1	1	1	2	2	2	1	6	1.33333	12	0
1	1	1	1	1	1	1	2	2	3	1	2	1	1	3	1	6	1.77778	16	0
1	1	1	1	1	1	1	1	1	1	1	1	1	1	1	1	6	1	9	0
1	1	1	1	1	1	7	7	1	7	1	1	4	4	4	1	6	4	36	0
1	1	1	1	1	1	2	3	6	2	1	1	7	2	2	1	6	2.88889	26	0
1	1	1	1	1	1	2	2	3	4	2	2	2	2	3	1	6	2.44444	22	0
1	1	1	1	1	1	1	1	1	1	1	1	1	1	3	1	6	1.22222	11	0
1	1	1	1	1	1	1	1	1	1	1	1	1	1	2	1	6	1.11111	10	0
1	1	1	1	1	1	1	1	1	1	1	1	1	1	1	1	6	1	9	0
1	1	1	1	1	1	2	4	4	5	4	3	5	4	5	1	6	4	36	0
1	1	1	1	1	1	1	1	1	1	1	1	1	1	1	1	6	1	9	0
1	1	1	1	1	1	1	1	4	1	1	1	1	1	1	1	6	1.33333	12	0
1	1	1	1	1	1	2	2	1	2	1	1	2	2	2	1	6	1.66667	15	0
1	1	1	1	1	1	2	1	3	5	2	1	1	1	1	1	6	1.88889	17	0
1	1	1	1	1	1	4	2	2	3	1	1	7	3	5	1	6	3.11111	28	0
1	1	1	1	1	1	1	7	1	1	1	1	1	1	2	1	6	1.77778	16	0
1	1	1	1	1	1	1	1	1	1	1	1	7	1	1	1	6	1.66667	15	0
1	1	1	1	1	1	1	1	1	1	1	1	1	1	1	1	6	1	9	0
1	1	1	1	1	1	1	1	1	1	1	1	1	1	1	1	6	1	9	0
1	1	1	1	1	1	3	2	1	3	1	1	2	2	4	1	6	2.11111	19	0
1	1	1	1	1	1	2	1	1	4	1	1	2	3	3	1	6	2	18	0
1	1	1	1	1	1	4	4	1	4	1	1	5	4	4	1	6	3.11111	28	0
1	1	1	1	1	1	1	3	7	1	1	1	1	1	1	1	6	1.88889	17	0
1	1	1	1	1	1	7	6	1	7	2	2	7	6	7	1	6	5	45	0
1	1	1	1	1	1	1	2	2	1	1	2	1	1	1	1	6	1.33333	12	0
1	1	1	1	1	1	1	1	1	2	1	1	2	1	1	1	6	1.22222	11	0
1	1	1	1	1	1	3	1	1	2	1	1	3	1	1	1	6	1.55556	14	0
1	1	1	1	1	1	1	1	2	2	1	1	3	1	1	1	6	1.44444	13	0
1	1	1	1	1	1	2	1	2	3	1	1	1	1	1	1	6	1.44444	13	0
1	1	1	1	1	1	4	3	3	3	1	1	3	4	3	1	6	2.77778	25	0
1	1	1	1	1	1	4	4	4	4	4	4	4	5	6	1	6	4.33333	39	0
1	1	1	1	1	1	1	1	1	1	1	1	1	1	1	1	6	1	9	0
1	1	1	1	1	1	1	1	2	4	1	1	4	1	3	1	6	2	18	0
1	1	1	1	1	1	4	5	6	6	4	2	4	5	7	1	6	4.77778	43	0
1	1	1	1	1	1	1	1	1	4	1	1	1	1	5	1	6	1.77778	16	0
1	1	1	1	1	1	1	1	2	2	1	1	1	1	1	1	6	1.22222	11	0
1	1	1	1	1	1	4	3	2	3	1	1	2	4	1	1	6	2.33333	21	0
1	1	1	1	1	1	3	1	2	3	1	1	2	3	3	1	6	2.11111	19	0
1	1	1	1	1	1	7	6	1	6	2	2	6	6	4	1	6	4.44444	40	0
1	1	1	1	1	1	2	1	1	3	1	1	2	2	1	1	6	1.55556	14	0
1	1	1	1	1	1	4	2	4	2	1	1	2	4	4	1	6	2.66667	24	0
1	1	1	1	1	1	2	2	1	2	1	1	2	2	2	1	6	1.66667	15	0
1	1	1	1	1	1	2	2	1	2	1	1	2	2	2	1	6	1.66667	15	0
1	1	1	1	1	1	1	1	2	1	1	1	1	1	1	1	6	1.11111	10	0
1	1	1	1	1	1	4	4	4	4	4	4	5	4	3	1	6	4	36	0
1	1	1	1	1	1	4	4	5	5	3	3	6	5	4	1	6	4.33333	39	0
1	1	1	1	1	1	2	2	1	1	1	1	1	1	1	1	6	1.22222	11	0
1	1	1	1	1	1	3	2	1	4	1	1	3	4	7	1	6	2.88889	26	0
1	1	1	1	1	1	1	1	1	1	1	1	1	1	1	1	6	1	9	0
1	1	1	1	1	1	4	4	1	4	1	1	7	2	3	1	6	3	27	0
1	1	1	1	1	1	1	1	1	1	1	1	1	1	1	1	6	1	9	0
1	1	1	1	1	1	4	4	4	4	1	1	3	4	1	1	6	2.88889	26	0
1	1	1	1	1	1	4	4	1	4	1	1	4	7	7	1	6	3.66667	33	0
1	1	1	1	1	1	1	1	1	4	1	1	1	2	3	1	6	1.66667	15	0
1	1	1	1	1	1	2	1	2	1	1	1	2	1	3	1	6	1.55556	14	0
1	1	1	1	1	1	4	4	4	5	2	1	7	1	1	1	6	3.22222	29	0
1	1	1	1	1	1	1	4	1	2	1	2	1	2	2	1	6	1.77778	16	0
1	1	1	1	1	1	1	1	1	1	1	1	1	1	4	1	6	1.33333	12	0
1	1	1	1	1	1	1	4	1	1	4	1	7	7	7	1	6	3.66667	33	0
1	1	1	1	1	1	1	2	1	2	1	1	1	1	1	1	6	1.22222	11	0
1	1	1	1	1	1	2	1	1	1	1	1	1	1	1	1	6	1.11111	10	0
1	1	1	1	1	1	3	3	2	5	1	1	2	3	4	1	6	2.66667	24	0
1	1	1	1	1	1	2	2	2	2	1	1	2	2	3	1	6	1.88889	17	0
1	1	1	1	1	1	7	7	1	1	1	1	7	7	7	1	6	4.33333	39	0
1	1	1	1	1	1	3	3	1	1	1	1	2	2	2	1	6	1.77778	16	0
1	1	1	1	1	1	3	3	3	4	2	3	2	3	4	1	6	3	27	0
1	1	1	1	1	1	4	3	1	4	2	3	6	4	5	1	6	3.55556	32	0
1	1	1	1	1	1	1	1	1	1	1	1	1	1	3	1	6	1.22222	11	0
1	1	1	1	1	1	1	1	2	2	2	1	1	1	1	1	6	1.33333	12	0
1	1	1	1	1	1	2	2	1	2	1	1	1	1	1	1	6	1.33333	12	0
1	1	1	1	1	1	2	2	6	2	1	1	2	2	2	1	6	2.22222	20	0
1	1	1	1	1	1	1	1	1	1	1	1	1	1	1	1	6	1	9	0
1	1	1	1	1	1	5	5	1	5	1	1	3	3	1	1	6	2.77778	25	0
1	1	1	1	1	1	1	1	1	5	1	1	1	1	1	1	6	1.44444	13	0
1	1	1	1	1	1	1	1	1	1	1	1	1	1	1	1	6	1	9	0
1	1	1	1	1	1	1	1	1	3	1	1	1	1	2	1	6	1.33333	12	0
1	1	1	1	1	1	2	1	1	1	1	2	1	2	3	1	6	1.55556	14	0
1	1	1	1	1	1	1	1	3	1	1	1	1	1	1	1	6	1.22222	11	0
1	1	1	1	1	1	2	2	1	3	1	1	3	2	2	1	6	1.88889	17	0
1	1	1	1	1	1	1	1	1	1	1	1	1	1	2	1	6	1.11111	10	0
1	1	1	1	1	1	1	2	2	2	1	1	1	2	2	1	6	1.55556	14	0
1	1	1	1	1	1	1	1	2	1	1	1	2	3	1	1	6	1.44444	13	0
1	1	1	1	1	1	3	1	1	3	1	1	1	2	2	1	6	1.66667	15	0
1	1	1	1	1	1	7	7	1	7	1	1	7	7	7	1	6	5	45	0
1	1	1	1	1	1	2	1	1	2	1	1	2	2	1	1	6	1.44444	13	0
1	1	1	1	1	1	1	1	1	1	1	1	1	1	1	1	6	1	9	0
1	1	1	1	1	1	2	2	1	2	1	1	2	2	2	1	6	1.66667	15	0
1	1	1	1	1	1	2	2	1	2	1	1	2	2	2	1	6	1.66667	15	0
1	1	1	1	1	1	1	1	3	2	1	1	2	2	1	1	6	1.55556	14	0
1	1	1	1	1	1	1	3	4	4	3	1	2	3	3	1	6	2.66667	24	0
1	1	1	1	1	1	2	1	3	1	1	1	1	1	1	1	6	1.33333	12	0
1	1	1	1	1	1	2	1	1	3	1	1	3	2	1	1	6	1.66667	15	0
1	1	1	1	1	1	2	7	2	1	1	1	1	2	2	1	6	2.11111	19	0
1	1	1	1	1	1	2	2	2	2	1	1	2	2	2	1	6	1.77778	16	0
1	1	1	1	1	1	5	5	4	3	1	1	7	5	5	1	6	4	36	0
1	1	1	1	1	1	1	2	1	7	1	1	1	1	1	1	6	1.77778	16	0
1	1	1	1	1	1	1	1	1	1	1	1	1	1	1	1	6	1	9	0
1	1	1	1	1	1	3	2	2	2	2	2	2	2	3	1	6	2.22222	20	0
1	1	1	1	1	1	1	1	1	1	1	1	1	1	1	1	6	1	9	0
1	1	1	1	1	1	1	1	1	6	6	2	1	1	1	1	6	2.22222	20	0
1	1	1	1	1	1	1	1	1	1	1	1	1	1	1	1	6	1	9	0
1	1	1	1	1	1	1	1	7	1	1	1	1	1	1	1	6	1.66667	15	0
1	1	1	1	1	1	4	4	1	2	1	1	2	2	1	1	6	2	18	0
1	1	1	1	1	1	1	1	1	1	1	1	1	1	1	1	6	1	9	0
1	1	1	1	1	1	2	1	2	2	1	1	1	1	1	1	6	1.33333	12	0
1	1	1	1	1	1	2	2	1	2	1	1	1	2	1	1	6	1.44444	13	0
1	1	1	1	1	1	3	4	2	2	2	3	1	3	3	1	6	2.55556	23	0
1	1	1	1	1	1	3	4	4	2	1	1	7	7	5	1	6	3.77778	34	0
1	1	1	1	1	1	1	1	1	2	1	1	1	2	4	1	6	1.55556	14	0
1	1	1	1	1	1	4	4	1	1	1	1	1	1	3	1	6	1.88889	17	0
1	1	1	1	1	1	1	1	1	2	1	1	1	1	1	1	6	1.11111	10	0
1	1	1	1	1	1	2	3	3	2	2	2	2	1	3	1	6	2.22222	20	0
1	1	1	1	1	1	2	3	1	2	1	1	2	2	2	1	6	1.77778	16	0
1	1	1	1	1	1	3	3	2	3	2	2	2	2	2	1	6	2.33333	21	0
1	1	1	1	1	1	1	1	1	2	1	1	2	2	2	1	6	1.44444	13	0
1	1	1	1	1	1	2	2	1	1	1	1	1	1	2	1	6	1.33333	12	0
1	1	1	1	1	1	1	4	2	2	4	6	4	4	6	1	6	3.66667	33	0
1	1	1	1	1	1	2	1	1	2	1	1	2	2	1	1	6	1.44444	13	0
1	1	1	1	1	1	3	3	2	4	1	2	4	4	3	1	6	2.88889	26	0
1	1	1	1	1	1	3	3	1	4	1	1	4	3	2	1	6	2.44444	22	0
1	1	1	1	1	1	7	7	1	7	1	1	7	7	7	1	6	5	45	0
1	1	1	1	1	1	1	1	1	1	1	1	1	1	1	1	6	1	9	0
1	1	1	1	1	1	2	2	2	2	1	1	2	2	3	1	6	1.88889	17	0
1	1	1	1	1	1	2	3	1	3	1	1	3	3	3	1	6	2.22222	20	0
1	1	1	1	1	1	2	2	1	2	1	1	1	2	2	1	6	1.55556	14	0
1	1	1	1	1	1	2	2	2	2	1	1	2	2	2	1	6	1.77778	16	0
1	1	1	1	1	1	7	2	1	1	3	1	1	2	1	1	6	2.11111	19	0
1	1	1	1	1	1	1	1	4	1	1	1	1	1	1	1	6	1.33333	12	0
1	1	1	1	1	1	1	1	1	2	1	1	1	1	1	1	6	1.11111	10	0
1	1	1	1	1	1	1	1	6	3	2	1	1	2	3	1	6	2.22222	20	0
1	1	1	1	1	1	1	2	1	2	1	1	4	2	2	1	6	1.77778	16	0
1	1	1	1	1	1	1	1	1	2	1	1	1	1	1	1	6	1.11111	10	0
1	1	1	1	1	1	1	1	1	3	1	1	2	2	3	1	6	1.66667	15	0
1	1	1	1	1	1	1	1	2	2	1	1	3	3	4	1	6	2	18	0
1	1	1	1	1	1	3	3	1	3	1	1	3	3	4	1	6	2.44444	22	0
1	1	1	1	1	1	1	1	1	3	1	1	2	2	3	1	6	1.66667	15	0
1	1	1	1	1	1	2	2	4	4	3	4	4	4	4	1	6	3.44444	31	0
1	1	1	1	1	1	3	3	1	3	2	1	3	3	3	1	6	2.44444	22	0
1	1	1	1	1	1	1	2	1	2	1	2	1	1	1	1	6	1.33333	12	0
1	1	1	1	1	1	2	2	1	2	1	1	1	2	2	1	6	1.55556	14	0
1	1	1	1	1	1	2	2	1	2	1	1	1	2	2	1	6	1.55556	14	0
1	1	1	1	1	1	1	1	1	1	1	1	1	1	1	1	6	1	9	0
1	1	1	1	1	1	1	1	1	2	1	1	1	1	2	1	6	1.22222	11	0
1	1	1	1	1	1	1	1	1	1	1	1	1	1	1	1	6	1	9	0
1	1	1	1	1	1	4	1	1	2	1	2	2	1	1	1	6	1.66667	15	0
1	1	1	1	1	1	3	1	2	2	1	1	3	3	2	1	6	2	18	0
1	1	1	1	1	1	2	2	1	1	1	2	1	1	1	1	6	1.33333	12	0
1	1	1	1	1	1	1	1	1	1	1	1	1	1	1	1	6	1	9	0
1	1	1	1	1	1	1	1	1	1	1	1	1	1	1	1	6	1	9	0
1	1	1	1	1	1	3	7	1	2	4	1	7	3	2	1	6	3.33333	30	0
1	1	1	1	1	1	2	2	1	1	1	1	1	1	1	1	6	1.22222	11	0
1	1	1	1	1	1	1	1	1	1	1	1	1	1	4	1	6	1.33333	12	0
1	1	1	1	1	1	2	1	1	1	1	1	1	2	4	1	6	1.55556	14	0
1	1	1	1	1	1	7	6	2	6	1	2	7	6	6	1	6	4.77778	43	0
1	1	1	1	1	1	1	1	1	1	1	1	1	1	1	1	6	1	9	0
1	1	1	1	1	1	1	1	1	1	1	1	1	1	1	1	6	1	9	0
1	1	1	1	1	1	1	1	4	1	1	1	1	1	1	1	6	1.33333	12	0
1	1	1	1	1	1	2	1	1	2	1	1	6	2	1	1	6	1.88889	17	0
1	1	1	1	1	1	2	2	1	2	1	1	2	2	2	1	6	1.66667	15	0
1	1	1	1	1	1	1	1	7	1	1	1	1	1	1	1	6	1.66667	15	0
1	1	1	1	1	1	2	2	1	2	1	1	1	2	2	1	6	1.55556	14	0
1	1	1	1	1	1	1	1	1	4	1	1	4	6	6	1	6	2.77778	25	0
1	1	1	1	1	1	1	2	1	1	1	1	2	1	1	1	6	1.22222	11	0
1	1	1	1	1	1	1	1	1	1	1	1	1	1	1	1	6	1	9	0
1	1	1	1	1	1	2	1	1	2	1	1	2	2	1	1	6	1.44444	13	0
1	1	1	1	1	1	1	1	1	1	1	1	1	1	1	1	6	1	9	0
1	1	1	1	1	1	2	2	1	2	1	1	1	2	1	1	6	1.44444	13	0
1	1	1	1	1	1	2	1	1	4	1	1	1	2	4	1	6	1.88889	17	0
1	1	1	1	1	1	1	1	1	2	1	1	1	1	2	1	6	1.22222	11	0
1	1	1	1	1	1	2	1	1	1	1	1	2	1	3	1	6	1.44444	13	0
1	1	1	1	1	1	1	1	3	2	1	1	2	2	3	1	6	1.77778	16	0
1	1	1	1	1	1	2	2	4	2	1	2	3	3	2	1	6	2.33333	21	0
1	1	1	1	1	1	1	1	1	1	1	1	1	1	1	1	6	1	9	0
1	1	1	1	1	1	7	7	1	3	1	1	7	5	3	1	6	3.88889	35	0
1	1	1	1	1	1	1	1	1	1	1	1	1	1	1	1	6	1	9	0
1	1	1	1	1	1	7	7	1	7	1	1	7	4	7	1	6	4.66667	42	0
1	1	1	1	1	1	2	7	1	7	1	1	7	7	7	1	6	4.44444	40	0
1	1	1	1	1	1	2	2	1	3	1	1	3	3	4	1	6	2.22222	20	0
1	1	1	1	1	1	1	1	1	1	1	1	1	1	1	1	6	1	9	0
1	1	1	1	1	1	1	1	5	1	2	5	1	1	1	1	6	2	18	0
1	1	1	1	1	1	7	7	1	7	1	1	7	7	7	1	6	5	45	0
1	1	1	1	1	1	1	1	1	3	2	4	1	1	2	1	6	1.77778	16	0
1	1	1	1	1	1	2	2	2	2	1	1	1	1	1	1	6	1.44444	13	0
1	1	1	1	1	1	2	2	1	2	1	1	2	2	2	1	6	1.66667	15	0
1	1	1	1	1	1	1	1	1	1	1	1	1	1	1	1	6	1	9	0
1	1	1	1	1	1	2	3	3	3	3	2	2	3	3	1	6	2.66667	24	0
1	1	1	1	1	1	1	1	1	1	1	1	1	1	1	1	6	1	9	0
1	1	1	1	1	1	1	1	1	1	1	1	1	1	1	1	6	1	9	0
1	1	1	1	1	1	7	1	2	2	1	1	2	2	1	1	6	2.11111	19	0
1	1	1	1	1	1	1	1	1	1	1	1	1	1	1	1	6	1	9	0
1	1	1	1	1	1	3	3	6	5	5	3	5	4	4	1	6	4.22222	38	0
1	1	1	1	1	1	4	2	2	3	1	1	3	3	2	1	6	2.33333	21	0
1	1	1	1	1	1	2	4	1	1	2	1	2	3	4	1	6	2.22222	20	0
1	1	1	1	1	1	2	1	1	2	1	1	1	2	3	1	6	1.55556	14	0
1	1	1	1	1	1	2	2	2	2	1	1	2	1	3	1	6	1.77778	16	0
1	1	1	1	1	1	2	2	1	2	1	1	2	2	2	1	6	1.66667	15	0
1	1	1	1	1	1	1	1	2	1	1	1	1	1	1	1	6	1.11111	10	0
1	1	1	1	1	1	1	1	2	1	1	1	1	1	2	1	6	1.22222	11	0
1	1	1	1	1	1	2	7	2	1	1	1	1	1	1	1	6	1.88889	17	0
1	1	1	1	1	1	2	2	1	3	1	1	3	2	2	1	6	1.88889	17	0
1	1	1	1	1	1	3	3	1	3	1	1	3	3	3	1	6	2.33333	21	0
1	1	1	1	1	1	1	1	2	2	1	1	1	1	3	1	6	1.44444	13	0
1	1	1	1	1	1	2	1	2	2	1	1	2	2	2	1	6	1.66667	15	0
1	1	1	1	1	1	2	2	1	1	1	1	1	1	3	1	6	1.44444	13	0
1	1	1	1	1	1	4	2	3	7	5	6	4	6	4	1	6	4.55556	41	0
1	1	1	1	1	1	3	3	2	5	1	1	3	4	3	1	6	2.77778	25	0
1	1	1	1	1	1	1	1	1	1	1	1	1	1	1	1	6	1	9	0
1	1	1	1	1	1	2	2	4	3	1	1	3	3	5	1	6	2.66667	24	0
1	1	1	1	1	1	4	4	4	5	1	1	7	7	7	1	6	4.44444	40	0
1	1	1	1	1	1	2	4	4	6	4	3	3	5	5	1	6	4	36	0
1	1	1	1	1	1	2	2	1	2	1	1	2	1	1	1	6	1.44444	13	0
1	1	1	1	1	1	3	2	2	2	2	1	1	3	4	1	6	2.22222	20	0
1	1	1	1	1	1	1	2	4	3	1	1	7	3	2	1	6	2.66667	24	0
1	1	1	1	1	1	1	1	6	1	1	1	1	1	1	1	6	1.55556	14	0
1	1	1	1	1	1	1	2	2	2	2	2	1	1	1	1	6	1.55556	14	0
1	1	1	1	1	1	3	2	2	2	2	2	2	3	3	1	6	2.33333	21	0
1	1	1	1	1	1	7	6	2	7	1	1	7	7	3	1	6	4.55556	41	0
1	1	1	1	1	1	3	3	2	3	2	2	3	3	3	1	6	2.66667	24	0
1	1	1	1	1	1	2	2	2	2	1	1	2	3	3	1	6	2	18	0
1	1	1	1	1	1	4	4	1	1	1	1	1	4	4	1	6	2.33333	21	0
1	1	1	1	1	1	1	1	1	1	1	7	1	1	1	1	6	1.66667	15	0
1	1	1	1	1	1	1	1	4	2	1	1	1	1	1	1	6	1.44444	13	0
1	1	1	1	1	1	2	1	1	2	1	1	1	1	2	1	6	1.33333	12	0
1	1	1	1	1	1	1	1	1	1	1	1	1	1	1	1	6	1	9	0
1	1	1	1	1	1	1	1	1	1	1	1	1	1	1	1	6	1	9	0
1	1	1	1	1	1	2	2	1	3	1	1	2	2	2	1	6	1.77778	16	0
1	1	1	1	1	1	2	2	2	2	1	1	6	2	2	1	6	2.22222	20	0
1	1	1	1	1	1	2	1	2	2	1	1	1	1	1	1	6	1.33333	12	0
1	1	1	1	1	1	3	4	3	3	1	2	7	4	4	1	6	3.44444	31	0
1	1	1	1	1	1	3	3	2	3	1	2	3	3	4	1	6	2.66667	24	0
1	1	1	1	1	1	1	1	1	1	2	1	2	2	2	1	6	1.44444	13	0
1	1	1	1	1	1	3	3	2	4	1	1	3	4	4	1	6	2.77778	25	0
1	1	1	1	1	1	1	2	2	1	1	1	2	3	4	1	6	1.88889	17	0
1	1	1	1	1	1	4	3	2	4	1	2	3	3	3	1	6	2.77778	25	0
1	1	1	1	1	1	3	3	4	3	3	3	2	3	3	1	6	3	27	0
1	1	1	1	1	1	1	1	1	4	1	1	1	1	1	1	6	1.33333	12	0
1	1	1	1	1	1	1	1	1	2	1	1	2	2	2	1	6	1.44444	13	0
1	1	1	1	1	1	1	2	2	1	1	1	2	2	2	1	6	1.55556	14	0
1	1	1	1	1	1	2	2	1	2	1	1	2	2	1	1	6	1.55556	14	0
1	1	1	1	1	1	3	2	2	3	2	1	2	2	1	1	6	2	18	0
1	1	1	1	1	1	1	1	1	1	1	1	1	1	4	1	6	1.33333	12	0
1	1	1	1	1	1	1	1	1	1	1	1	1	1	1	1	6	1	9	0
1	1	1	1	1	1	1	1	2	2	2	1	1	1	3	1	6	1.55556	14	0
1	1	1	1	1	1	1	1	1	1	1	1	1	1	2	1	6	1.11111	10	0
1	1	1	1	1	1	3	3	1	1	1	2	1	2	3	1	6	1.88889	17	0
1	1	1	1	1	1	3	4	3	3	2	1	3	5	3	1	6	3	27	0
1	1	1	1	1	1	1	2	2	2	1	2	1	1	1	1	6	1.44444	13	0
1	1	1	1	1	1	1	1	2	1	1	1	1	1	3	1	6	1.33333	12	0
1	1	1	1	1	1	1	1	1	5	2	1	1	4	6	1	6	2.44444	22	0
1	1	1	1	1	1	1	1	1	1	1	1	1	1	4	1	6	1.33333	12	0
1	1	1	1	1	1	1	1	2	2	1	2	1	1	2	1	6	1.44444	13	0
1	1	1	1	1	1	1	1	1	1	1	1	1	1	2	1	6	1.11111	10	0
1	1	1	1	1	1	1	1	7	3	1	1	1	1	1	1	6	1.88889	17	0
1	1	1	1	1	1	1	2	2	1	1	2	2	2	2	1	6	1.66667	15	0
1	1	1	1	1	1	1	1	1	1	1	1	1	1	1	1	6	1	9	0
1	1	1	1	1	1	1	1	1	1	1	1	1	1	1	1	6	1	9	0
1	1	1	1	1	1	1	1	1	1	1	1	1	1	1	1	6	1	9	0
1	1	1	1	1	1	4	4	4	4	4	1	1	1	1	1	6	2.66667	24	0
1	1	1	1	1	1	4	6	3	6	5	6	5	5	6	1	6	5.11111	46	0
1	1	1	1	1	1	3	3	2	3	2	1	3	3	3	1	6	2.55556	23	0
1	1	1	1	1	1	1	1	1	1	1	1	1	1	1	1	6	1	9	0
1	1	1	1	1	1	1	1	1	1	1	1	1	1	1	1	6	1	9	0
1	1	1	1	1	1	1	1	1	1	1	1	1	1	1	1	6	1	9	0
1	1	1	1	1	1	1	1	2	1	1	1	1	1	2	1	6	1.22222	11	0
1	1	1	1	1	1	7	7	4	7	1	1	7	4	4	1	6	4.66667	42	0
1	1	1	1	1	1	2	1	1	3	1	1	2	2	1	1	6	1.55556	14	0
1	1	1	1	1	1	2	2	1	2	1	2	2	2	2	1	6	1.77778	16	0
1	1	1	1	1	1	1	1	1	1	1	1	1	1	1	1	6	1	9	0
1	1	1	1	1	1	4	5	4	6	6	6	5	5	6	1	6	5.22222	47	0
1	1	1	1	1	1	5	4	5	3	1	1	7	7	5	1	6	4.22222	38	0
1	1	1	1	1	1	4	2	4	4	2	2	5	3	4	1	6	3.33333	30	0
1	1	1	1	1	1	1	1	7	1	1	1	1	1	1	1	6	1.66667	15	0
1	1	1	1	1	1	4	3	5	3	3	2	2	5	5	1	6	3.55556	32	0
1	1	1	1	1	1	2	2	2	2	1	1	2	1	1	1	6	1.55556	14	0
1	1	1	1	1	1	1	1	1	1	1	1	1	1	1	1	6	1	9	0
1	1	1	1	1	1	3	2	1	3	1	1	7	3	2	1	6	2.55556	23	0
1	1	1	1	1	1	1	1	1	2	2	1	2	1	2	1	6	1.44444	13	0
1	1	1	1	1	1	1	1	1	2	1	1	1	1	1	1	6	1.11111	10	0
1	1	1	1	1	1	3	2	2	2	1	1	2	2	3	1	6	2	18	0
1	1	1	1	1	1	1	1	1	1	1	1	1	1	1	1	6	1	9	0
1	1	1	1	1	1	4	4	1	1	1	1	7	2	4	1	6	2.77778	25	0
1	1	1	1	1	1	3	4	3	3	1	2	2	3	3	1	6	2.66667	24	0
1	1	1	1	1	1	2	2	1	2	1	1	2	2	2	1	6	1.66667	15	0
1	1	1	1	1	1	1	1	1	2	1	1	1	1	1	1	6	1.11111	10	0
1	1	1	1	1	1	1	2	1	2	1	1	1	2	2	1	6	1.44444	13	0
1	1	1	1	1	1	1	1	1	2	3	2	1	2	3	1	6	1.77778	16	0
1	1	1	1	1	1	1	2	2	1	1	1	1	1	1	1	6	1.22222	11	0
1	1	1	1	1	1	1	1	1	1	1	2	1	1	1	1	6	1.11111	10	0
1	1	1	1	1	1	2	1	1	2	1	1	1	1	1	1	6	1.22222	11	0
1	1	1	1	1	1	3	3	5	3	1	1	3	3	3	1	6	2.77778	25	0
1	1	1	1	1	1	1	1	1	4	1	1	7	1	1	1	6	2	18	0
1	1	1	1	1	1	1	1	1	2	1	1	2	1	1	1	6	1.22222	11	0
1	1	1	1	1	1	1	1	1	1	1	1	1	2	1	1	6	1.11111	10	0
1	1	1	1	1	1	1	1	1	3	1	1	1	1	4	1	6	1.55556	14	0
1	1	1	1	1	1	1	3	1	1	1	1	2	1	1	1	6	1.33333	12	0
1	1	1	1	1	1	2	2	4	3	2	1	2	2	2	1	6	2.22222	20	0
1	1	1	1	1	1	2	2	1	2	1	1	2	2	3	1	6	1.77778	16	0
1	1	1	1	1	1	2	2	1	2	1	1	2	2	2	1	6	1.66667	15	0
1	1	1	1	1	1	1	1	2	3	1	1	3	1	2	1	6	1.66667	15	0
1	1	1	1	1	1	2	2	2	3	2	1	2	2	3	1	6	2.11111	19	0
1	1	1	1	1	1	2	1	2	2	1	1	2	2	1	1	6	1.55556	14	0
1	1	1	1	1	1	2	3	4	3	2	2	6	3	4	1	6	3.22222	29	0
1	1	1	1	1	1	1	1	1	2	1	1	1	1	3	1	6	1.33333	12	0
1	1	1	1	1	1	3	3	2	3	2	2	3	3	2	1	6	2.55556	23	0
1	1	1	1	1	1	3	3	4	3	2	1	3	3	2	1	6	2.66667	24	0
1	1	1	1	1	1	1	1	1	1	1	1	1	1	2	1	6	1.11111	10	0
1	1	1	1	1	1	4	4	1	1	1	1	1	1	1	1	6	1.66667	15	0
1	1	1	1	1	1	4	5	4	7	4	4	4	4	4	1	6	4.44444	40	0
1	1	1	1	1	1	1	1	1	1	1	1	2	1	1	1	6	1.11111	10	0
1	1	1	1	1	1	1	1	1	1	1	1	1	1	1	1	6	1	9	0
1	1	1	1	1	1	1	1	2	3	1	1	4	2	4	1	6	2.11111	19	0
1	1	1	1	1	1	2	2	2	2	1	1	2	2	2	1	6	1.77778	16	0
1	1	1	1	1	1	1	1	6	2	1	1	2	2	2	1	6	2	18	0
1	1	1	1	1	1	2	2	6	3	1	1	2	2	2	1	6	2.33333	21	0
1	1	1	1	1	1	2	2	2	1	2	2	3	3	3	1	6	2.22222	20	0
1	1	1	1	1	1	2	1	1	1	1	1	1	1	1	1	6	1.11111	10	0
1	1	1	1	1	1	2	7	1	7	1	1	7	4	7	1	6	4.11111	37	0
1	1	1	1	1	1	3	7	1	7	1	1	7	3	7	1	6	4.11111	37	0
1	1	1	1	1	1	4	7	1	7	1	1	7	7	7	1	6	4.66667	42	0
1	1	1	1	1	1	4	3	2	3	1	1	3	3	3	1	6	2.55556	23	0
1	1	1	1	1	1	4	5	4	3	4	4	3	3	5	1	6	3.88889	35	0
1	1	1	1	1	1	1	1	1	1	1	1	1	1	1	1	6	1	9	0
1	1	1	1	1	1	1	1	1	1	1	1	2	1	1	1	6	1.11111	10	0
1	1	1	1	1	1	2	1	1	1	1	1	2	1	1	1	6	1.22222	11	0
1	1	1	1	1	1	3	3	4	4	2	1	4	3	4	1	6	3.11111	28	0
1	1	1	1	1	1	1	1	1	1	1	1	1	1	1	1	6	1	9	0
1	1	1	1	1	1	2	1	1	2	1	1	2	2	2	1	6	1.55556	14	0
1	1	1	1	1	1	2	2	1	3	1	1	2	3	4	1	6	2.11111	19	0
1	1	1	1	1	1	3	2	3	4	1	1	3	4	4	1	6	2.77778	25	0
1	1	1	1	1	1	2	1	1	1	1	1	2	2	1	1	6	1.33333	12	0
1	1	1	1	1	1	3	2	2	3	1	1	2	1	3	1	6	2	18	0
1	1	1	1	1	1	4	4	2	4	2	2	3	5	4	1	6	3.33333	30	0
1	1	1	1	1	1	1	7	1	1	1	1	7	7	4	1	6	3.33333	30	0
1	1	1	1	1	1	2	1	1	1	1	1	1	2	3	1	6	1.44444	13	0
1	1	1	1	1	1	1	1	1	1	1	1	7	7	7	1	6	3	27	0
1	1	1	1	1	1	1	1	1	4	1	1	4	4	4	1	6	2.33333	21	0
1	1	1	1	1	1	1	1	1	1	1	1	1	1	1	1	6	1	9	0
1	1	1	1	1	1	1	7	1	1	1	1	1	1	1	1	6	1.66667	15	0
1	1	1	1	1	1	2	1	1	1	1	1	1	1	2	1	6	1.22222	11	0
1	1	1	1	1	1	1	1	1	1	1	1	1	1	1	1	6	1	9	0
1	1	1	1	1	1	2	1	2	2	1	1	2	2	2	1	6	1.66667	15	0
1	1	1	1	1	1	1	1	1	1	1	1	1	1	1	1	6	1	9	0
1	1	1	1	1	1	4	7	7	1	1	1	1	4	2	1	6	3.11111	28	0
1	1	1	1	1	1	1	7	1	1	1	1	3	2	1	1	6	2	18	0
1	1	1	1	1	1	2	1	1	2	1	1	1	1	2	1	6	1.33333	12	0
1	1	1	1	1	1	2	2	2	2	2	2	2	2	2	1	6	2	18	0
1	1	1	1	1	1	2	2	1	1	1	1	1	1	1	1	6	1.22222	11	0
1	1	1	1	1	1	1	1	1	1	1	1	1	1	1	1	6	1	9	0
1	1	1	1	1	1	1	2	4	2	1	1	2	2	2	1	6	1.88889	17	0
1	1	1	1	1	1	1	3	5	2	1	1	4	3	2	1	6	2.44444	22	0
1	1	1	1	1	1	1	1	1	1	1	1	1	1	1	1	6	1	9	0
1	1	1	1	1	1	5	4	2	6	1	2	6	4	4	1	6	3.77778	34	0
1	1	1	1	1	1	1	1	1	4	1	1	4	3	1	1	6	1.88889	17	0
1	1	1	1	1	1	4	2	2	3	1	1	3	4	4	1	6	2.66667	24	0
1	1	1	1	1	1	2	1	2	2	1	1	2	2	2	1	6	1.66667	15	0
1	1	1	1	1	1	3	3	1	3	1	1	3	3	3	1	6	2.33333	21	0
1	1	1	1	1	1	1	6	1	2	2	1	7	3	3	1	6	2.88889	26	0
1	1	1	1	1	1	1	1	4	2	2	2	1	1	2	1	6	1.77778	16	0
1	1	1	1	1	1	1	1	1	3	1	1	1	1	1	1	6	1.22222	11	0
1	1	1	1	1	1	2	2	1	2	1	1	2	3	3	1	6	1.88889	17	0
1	1	1	1	1	1	1	1	7	1	1	1	7	2	2	1	6	2.55556	23	0
1	1	1	1	1	1	1	1	1	1	1	1	1	1	1	1	6	1	9	0
1	1	1	1	1	1	4	4	4	4	2	2	4	4	4	1	6	3.55556	32	0
1	1	1	1	1	1	3	2	1	4	1	2	1	1	4	1	6	2.11111	19	0
1	1	1	1	1	1	1	1	1	1	1	1	1	1	1	1	6	1	9	0
1	1	1	1	1	1	7	7	1	7	1	1	7	7	7	1	6	5	45	0
1	1	1	1	1	1	2	2	1	2	1	1	6	4	4	1	6	2.55556	23	0
1	1	1	1	1	1	2	2	6	2	1	1	2	2	2	1	6	2.22222	20	0
1	1	1	1	1	1	2	2	2	3	1	1	3	3	4	1	6	2.33333	21	0
1	1	1	1	1	1	1	1	1	2	1	1	1	2	2	1	6	1.33333	12	0
1	1	1	1	1	1	4	5	3	4	2	2	6	5	5	1	6	4	36	0
1	1	1	1	1	1	2	1	2	3	2	3	3	3	3	1	6	2.44444	22	0
1	1	1	1	1	1	7	7	1	7	1	1	7	7	7	1	6	5	45	0
1	1	1	1	1	1	4	7	1	7	1	1	7	4	4	1	6	4	36	0
1	1	1	1	1	1	7	7	1	7	1	1	7	7	7	1	6	5	45	0
1	1	1	1	1	1	7	7	1	7	1	1	7	7	7	1	6	5	45	0
1	1	1	1	1	1	7	1	1	1	1	1	7	7	4	1	6	3.33333	30	0
1	1	1	1	1	1	7	1	1	4	1	1	7	4	1	1	6	3	27	0
1	1	1	1	1	1	2	2	1	7	1	1	7	3	4	1	6	3.11111	28	0
1	1	1	1	1	1	3	4	5	6	4	4	3	4	5	1	6	4.22222	38	0
1	1	1	1	1	1	1	1	5	1	1	1	3	3	3	1	6	2.11111	19	0
1	1	1	1	1	1	4	1	4	2	1	1	1	4	4	1	6	2.44444	22	0
1	1	1	1	1	1	3	4	2	5	1	1	4	3	6	1	6	3.22222	29	0
1	1	1	1	1	1	2	7	7	1	1	1	1	1	1	1	6	2.44444	22	0
1	1	1	1	1	1	1	2	1	2	1	1	1	1	1	1	6	1.22222	11	0
1	1	1	1	1	1	7	7	1	7	1	1	7	7	7	1	6	5	45	0
1	1	1	1	1	1	7	7	1	5	1	1	5	4	6	1	6	4.11111	37	0
1	1	1	1	1	1	5	4	2	3	1	4	3	3	1	1	6	2.88889	26	0
1	1	1	1	1	1	3	1	3	2	1	1	1	1	1	1	6	1.55556	14	0
1	1	1	1	1	1	5	3	2	5	3	1	4	4	3	1	6	3.33333	30	0
1	1	1	1	1	1	1	1	2	2	1	1	1	1	1	1	6	1.22222	11	0
1	1	1	1	1	1	4	4	4	4	1	1	4	4	4	1	6	3.33333	30	0
1	1	1	1	1	1	1	1	1	1	1	1	1	1	1	1	6	1	9	0
1	1	1	1	1	1	2	2	4	4	1	1	2	2	4	1	6	2.44444	22	0
1	1	1	1	1	1	1	1	1	1	1	1	1	1	1	1	6	1	9	0
1	1	1	1	1	1	5	5	3	6	3	2	5	5	7	1	6	4.55556	41	0
1	1	1	1	1	1	2	2	2	2	3	2	1	2	3	1	6	2.11111	19	0
1	1	1	1	1	1	2	2	2	2	2	2	2	2	3	1	6	2.11111	19	0
1	1	1	1	1	1	1	1	1	1	1	1	1	1	3	1	6	1.22222	11	0
1	1	1	1	1	1	1	1	7	1	1	1	1	1	2	1	6	1.77778	16	0
1	1	1	1	1	1	2	2	3	1	1	1	2	3	2	1	6	1.88889	17	0
1	1	1	1	1	1	2	2	3	1	1	1	2	3	2	1	6	1.88889	17	0
1	1	1	1	1	1	3	1	3	3	2	1	2	2	1	1	6	2	18	0
1	1	1	1	1	1	1	1	2	1	1	1	1	2	1	1	6	1.22222	11	0
1	1	1	1	1	1	1	1	1	1	1	1	1	1	1	1	6	1	9	0
1	1	1	1	1	1	4	4	4	4	1	1	1	7	7	1	6	3.66667	33	0
1	1	1	1	1	1	1	1	1	2	1	1	1	1	1	1	6	1.11111	10	0
1	1	1	1	1	1	5	3	2	1	1	1	2	2	2	1	6	2.11111	19	0
1	1	1	1	1	1	1	1	1	1	1	1	1	1	1	1	6	1	9	0
1	1	1	1	1	1	1	1	1	2	1	1	1	1	1	1	6	1.11111	10	0
1	1	1	1	1	1	1	1	1	1	1	1	7	1	1	1	6	1.66667	15	0
1	1	1	1	1	1	4	3	2	3	2	1	3	4	4	1	6	2.88889	26	0
1	1	1	1	1	1	2	2	4	3	1	1	6	2	4	1	6	2.77778	25	0
1	1	1	1	1	1	2	2	1	2	1	1	2	2	2	1	6	1.66667	15	0
1	1	1	1	1	1	1	1	1	1	1	1	1	1	1	1	6	1	9	0
1	1	1	1	1	1	1	1	1	1	1	1	1	1	1	1	6	1	9	0
1	1	1	1	1	1	1	1	1	1	1	1	1	1	1	1	6	1	9	0
1	1	1	1	1	1	3	2	1	1	1	1	1	2	2	1	6	1.55556	14	0
1	1	1	1	1	1	2	2	1	2	1	1	1	1	1	1	6	1.33333	12	0
1	1	1	1	1	1	1	1	1	1	1	1	3	1	1	1	6	1.22222	11	0
1	1	1	1	1	1	3	2	1	3	1	4	3	2	2	1	6	2.33333	21	0
1	1	1	1	1	1	2	2	3	2	1	1	2	2	2	1	6	1.88889	17	0
1	1	1	1	1	1	1	1	1	3	1	2	1	1	1	1	6	1.33333	12	0
1	1	1	1	1	1	1	2	1	1	1	1	1	1	2	1	6	1.22222	11	0
1	1	1	1	1	1	2	1	2	1	1	2	1	2	1	1	6	1.44444	13	0
1	1	1	1	1	1	2	1	1	1	1	1	1	2	1	1	6	1.22222	11	0
1	1	1	1	1	1	1	4	3	5	4	5	3	4	5	1	6	3.77778	34	0
1	1	1	1	1	1	2	2	6	2	1	1	2	2	1	1	6	2.11111	19	0
1	1	1	1	1	1	1	1	1	1	1	1	1	1	1	1	6	1	9	0
1	1	1	1	1	1	3	3	1	4	2	2	2	2	2	1	6	2.33333	21	0
1	1	1	1	1	1	1	1	1	1	1	1	1	1	1	1	6	1	9	0
1	1	1	1	1	1	3	2	1	1	1	1	1	1	1	1	6	1.33333	12	0
1	1	1	1	1	1	1	1	1	4	1	1	2	2	2	1	6	1.66667	15	0
1	1	1	1	1	1	2	2	1	3	1	1	2	2	2	1	6	1.77778	16	0
1	1	1	1	1	1	2	3	2	3	3	2	2	3	6	1	6	2.88889	26	0
1	1	1	1	1	1	1	4	1	6	1	1	2	1	1	1	6	2	18	0
1	1	1	1	1	1	1	1	1	1	1	1	1	1	1	1	6	1	9	0
1	1	1	1	1	1	2	2	1	1	1	1	2	1	3	1	6	1.55556	14	0
1	1	1	1	1	1	1	1	1	1	1	1	1	1	1	1	6	1	9	0
1	1	1	1	1	1	1	1	1	1	1	1	1	1	1	1	6	1	9	0
1	1	1	1	1	1	1	1	1	2	1	1	1	1	4	1	6	1.44444	13	0
1	1	1	1	1	1	5	5	5	7	3	4	5	5	7	1	6	5.11111	46	0
1	1	1	1	1	1	4	5	2	6	3	3	5	5	6	1	6	4.33333	39	0
1	1	1	1	1	1	1	5	4	4	1	2	1	1	4	1	6	2.55556	23	0
1	1	1	1	1	1	1	1	1	3	1	2	3	1	1	1	6	1.55556	14	0
1	1	1	1	1	1	5	5	3	4	1	1	7	1	1	1	6	3.11111	28	0
1	1	1	1	1	1	2	2	2	2	1	1	2	2	2	1	6	1.77778	16	0
1	1	1	1	1	1	3	2	1	2	1	1	2	2	2	1	6	1.77778	16	0
1	1	1	1	1	1	1	1	1	1	1	1	1	1	1	1	6	1	9	0
1	1	1	1	1	1	1	1	1	1	1	1	1	1	1	1	6	1	9	0
1	1	1	1	1	1	1	1	1	1	1	1	1	1	2	1	6	1.11111	10	0
1	1	1	1	1	1	4	6	3	4	1	1	5	6	6	1	6	4	36	0
1	1	1	1	1	1	7	7	1	7	1	1	7	7	7	1	6	5	45	0
1	1	1	1	1	1	4	5	3	5	2	1	6	6	5	1	6	4.11111	37	0
1	1	1	1	1	1	2	2	2	2	2	2	2	2	2	1	6	2	18	0
1	1	1	1	1	1	6	2	2	3	2	2	2	2	3	1	6	2.66667	24	0
1	1	1	1	1	1	1	1	1	2	1	1	1	1	1	1	6	1.11111	10	0
1	1	1	1	1	1	1	1	2	1	1	1	1	1	1	1	6	1.11111	10	0
1	1	1	1	1	1	2	3	3	2	2	3	2	2	2	1	6	2.33333	21	0
1	1	1	1	1	1	3	4	1	2	1	1	7	2	3	1	6	2.66667	24	0
1	1	1	1	1	1	1	1	1	1	1	1	2	1	1	1	6	1.11111	10	0
1	1	1	1	1	1	2	2	1	2	2	1	1	2	3	1	6	1.77778	16	0
1	1	1	1	1	1	1	1	1	1	1	1	1	1	1	1	6	1	9	0
1	1	1	1	1	1	1	1	1	1	1	1	1	1	1	1	6	1	9	0
1	1	1	1	1	1	2	2	2	2	1	1	2	2	2	1	6	1.77778	16	0
1	1	1	1	1	1	2	2	1	2	1	2	2	2	2	1	6	1.77778	16	0
1	1	1	1	1	1	1	1	1	1	1	1	1	1	1	1	6	1	9	0
1	1	1	1	1	1	1	1	1	1	1	1	1	1	1	1	6	1	9	0
1	1	1	1	1	1	2	2	1	2	1	1	2	2	2	1	6	1.66667	15	0
1	1	1	1	1	1	2	2	1	2	1	1	2	2	2	1	6	1.66667	15	0
1	1	1	1	1	1	4	4	4	5	4	2	4	4	5	1	6	4	36	0
1	1	1	1	1	1	2	1	4	2	1	2	1	1	1	1	6	1.66667	15	0
1	1	1	1	1	1	1	1	1	1	1	1	1	1	4	1	6	1.33333	12	0
1	1	1	1	1	1	1	1	1	1	1	1	1	1	1	1	6	1	9	0
1	1	1	1	1	1	6	7	1	4	5	1	1	1	2	1	6	3.11111	28	0
1	1	1	1	1	1	4	4	2	3	1	1	1	1	4	1	6	2.33333	21	0
1	1	1	1	1	1	1	1	2	2	1	1	1	1	1	1	6	1.22222	11	0
1	1	1	1	1	1	2	1	1	2	1	1	2	2	2	1	6	1.55556	14	0
1	1	1	1	1	1	2	1	2	1	2	1	2	1	1	1	6	1.44444	13	0
1	1	1	1	1	1	1	1	1	1	1	1	1	1	2	1	6	1.11111	10	0
1	1	1	1	1	1	1	1	1	2	1	1	1	2	2	1	6	1.33333	12	0
1	1	1	1	1	1	1	1	1	1	1	1	1	1	2	1	6	1.11111	10	0
1	1	1	1	1	1	4	4	4	4	4	4	4	4	4	1	6	4	36	0
1	1	1	1	1	1	2	1	2	1	1	1	1	1	3	1	6	1.44444	13	0
1	1	1	1	1	1	1	1	1	1	1	1	1	1	1	1	6	1	9	0
1	1	1	1	1	1	2	2	5	2	2	2	1	1	1	1	6	2	18	0
1	1	1	1	1	1	3	3	3	1	1	3	1	2	4	1	6	2.33333	21	0
1	1	1	1	1	1	2	3	7	1	1	1	1	1	1	1	6	2	18	0
1	1	1	1	1	1	1	1	1	1	1	1	1	1	1	1	6	1	9	0
1	1	1	1	1	1	1	1	1	1	1	1	2	1	2	1	6	1.22222	11	0
1	1	1	1	1	1	2	2	1	7	1	1	7	7	7	1	6	3.88889	35	0
1	1	1	1	1	1	3	7	1	7	1	1	7	7	7	1	6	4.55556	41	0
1	1	1	1	1	1	1	1	1	3	1	1	3	2	1	1	6	1.55556	14	0
1	1	1	1	1	1	4	4	1	4	1	1	1	4	1	1	6	2.33333	21	0
1	1	1	1	1	1	1	1	1	1	1	1	1	1	2	1	6	1.11111	10	0
1	1	1	1	1	1	1	1	2	1	1	1	1	1	4	1	6	1.44444	13	0
1	1	1	1	1	1	2	2	2	2	2	2	2	2	2	1	6	2	18	0
1	1	1	1	1	1	7	4	4	4	1	1	4	4	4	1	6	3.66667	33	0
1	1	1	1	1	1	2	2	2	2	1	1	2	2	2	1	6	1.77778	16	0
1	1	1	1	1	1	1	1	1	1	1	1	1	1	1	1	6	1	9	0
1	1	1	1	1	1	2	2	1	2	2	1	2	2	4	1	6	2	18	0
1	1	1	1	1	1	2	1	6	4	1	1	7	2	4	1	6	3.11111	28	0
1	1	1	1	1	1	2	1	2	1	1	1	2	1	4	1	6	1.66667	15	0
1	1	1	1	1	1	2	2	1	2	1	1	2	2	2	1	6	1.66667	15	0
1	1	1	1	1	1	1	1	1	1	1	1	1	1	1	1	6	1	9	0
1	1	1	1	1	1	1	1	1	1	1	1	1	1	1	1	6	1	9	0
1	1	1	1	1	1	1	2	4	2	2	2	2	2	3	1	6	2.22222	20	0
1	1	1	1	1	1	1	1	1	1	1	1	2	2	2	1	6	1.33333	12	0
1	1	1	1	1	1	1	1	1	2	1	1	2	1	2	1	6	1.33333	12	0
1	1	1	1	1	1	3	3	2	3	2	2	2	3	3	1	6	2.55556	23	0
1	1	1	1	1	1	1	2	1	1	1	1	1	1	1	1	6	1.11111	10	0
1	1	1	1	1	1	4	4	1	1	1	1	1	1	1	1	6	1.66667	15	0
1	1	1	1	1	1	1	1	2	1	1	1	1	1	1	1	6	1.11111	10	0
1	1	1	1	1	1	3	1	4	3	1	1	4	2	2	1	6	2.33333	21	0
1	1	1	1	1	1	4	4	1	2	1	2	4	2	2	1	6	2.44444	22	0
1	1	1	1	1	1	1	2	6	2	1	1	2	2	1	1	6	2	18	0
1	1	1	1	1	1	3	5	1	5	1	2	6	4	4	1	6	3.44444	31	0
1	1	1	1	1	1	2	2	2	3	1	1	3	2	6	1	6	2.44444	22	0
1	1	1	1	1	1	4	4	2	5	4	1	4	4	4	1	6	3.55556	32	0
1	1	1	1	1	1	1	1	1	1	1	1	7	1	1	1	6	1.66667	15	0
1	1	1	1	1	1	4	5	6	4	5	2	4	5	5	1	6	4.44444	40	0
1	1	1	1	1	1	1	1	1	1	1	1	1	1	2	1	6	1.11111	10	0
1	1	1	1	1	1	1	1	2	4	2	4	2	1	1	1	6	2	18	0
1	1	1	1	1	1	2	1	4	4	1	1	3	2	4	1	6	2.44444	22	0
1	1	1	1	1	1	2	2	1	2	1	1	2	2	2	1	6	1.66667	15	0
1	1	1	1	1	1	2	2	6	2	2	2	1	2	2	1	6	2.33333	21	0
1	1	1	1	1	1	2	2	1	2	1	1	2	2	2	1	6	1.66667	15	0
1	1	1	1	1	1	2	7	1	2	1	1	2	2	2	1	6	2.22222	20	0
1	1	1	1	1	1	2	1	2	2	2	1	1	3	4	1	6	2	18	0
1	1	1	1	1	1	1	1	1	1	1	1	1	1	1	1	6	1	9	0
1	1	1	1	1	1	1	1	1	1	1	1	1	1	1	1	6	1	9	0
1	1	1	1	1	1	4	4	4	4	4	4	4	3	4	1	6	3.88889	35	0
1	1	1	1	1	1	1	1	1	1	1	1	1	1	1	1	6	1	9	0
1	1	1	1	1	1	1	1	7	4	1	1	1	1	4	1	6	2.33333	21	0
1	1	1	1	1	1	3	3	1	4	1	1	3	3	3	1	6	2.44444	22	0
1	1	1	1	1	1	3	2	2	2	1	1	3	3	2	1	6	2.11111	19	0
1	1	1	1	1	1	4	3	3	3	2	2	3	3	4	1	6	3	27	0
1	1	1	1	1	1	1	1	1	7	1	1	7	1	7	1	6	3	27	0
1	1	1	1	1	1	4	4	4	4	1	1	4	2	2	1	6	2.88889	26	0
1	1	1	1	1	1	1	1	1	4	1	1	1	1	4	1	6	1.66667	15	0
1	1	1	1	1	1	1	1	1	1	1	1	7	7	7	1	6	3	27	0
1	1	1	1	1	1	2	1	1	2	1	1	1	2	1	1	6	1.33333	12	0
1	1	1	1	1	1	5	6	3	6	1	1	6	5	7	1	6	4.44444	40	0
1	1	1	1	1	1	7	3	2	6	1	2	3	4	6	1	6	3.77778	34	0
1	1	1	1	1	1	4	3	2	2	1	1	1	2	3	1	6	2.11111	19	0
1	1	1	1	1	1	1	1	1	1	1	1	1	1	1	1	6	1	9	0
1	1	1	1	1	1	2	4	1	1	1	1	1	1	3	1	6	1.66667	15	0
1	1	1	1	1	1	1	1	4	4	1	1	2	1	1	1	6	1.77778	16	0
1	1	1	1	1	1	2	2	1	7	1	2	6	2	6	1	6	3.22222	29	0
1	1	1	1	1	1	3	3	1	3	1	1	3	3	6	1	6	2.66667	24	0
1	1	1	1	1	1	2	2	1	3	2	2	2	2	2	1	6	2	18	0
1	1	1	1	1	1	4	1	2	2	1	1	3	3	3	1	6	2.22222	20	0
1	1	1	1	1	1	2	2	2	4	2	1	1	3	4	1	6	2.33333	21	0
1	1	1	1	1	1	1	7	2	2	1	1	1	1	3	1	6	2.11111	19	0
1	1	1	1	1	1	1	1	1	3	1	1	3	2	3	1	6	1.77778	16	0
1	1	1	1	1	1	4	4	2	3	1	1	3	3	4	1	6	2.77778	25	0
1	1	1	1	1	1	1	1	1	2	1	1	1	1	2	1	6	1.22222	11	0
1	1	1	1	1	1	1	2	1	1	1	1	1	1	3	1	6	1.33333	12	0
1	1	1	1	1	1	2	1	2	1	1	1	2	2	1	1	6	1.44444	13	0
1	1	1	1	1	1	2	1	6	3	2	1	1	1	1	1	6	2	18	0
1	1	1	1	1	1	3	3	5	3	1	1	3	3	2	1	6	2.66667	24	0
1	1	1	1	1	1	2	2	3	2	2	2	2	2	3	1	6	2.22222	20	0
1	1	1	1	1	1	1	1	1	1	1	1	1	1	1	1	6	1	9	0
1	1	1	1	1	1	7	4	1	2	1	1	1	1	1	1	6	2.11111	19	0
1	1	1	1	1	1	1	1	1	1	1	1	1	1	1	1	6	1	9	0
1	1	1	1	1	1	1	1	1	1	1	1	1	1	1	1	6	1	9	0
1	1	1	1	1	1	1	1	3	1	1	1	1	1	2	1	6	1.33333	12	0
1	1	1	1	1	1	3	3	2	3	2	1	3	3	4	1	6	2.66667	24	0
1	1	1	1	1	1	3	4	3	4	3	3	3	3	3	1	6	3.22222	29	0
1	1	1	1	1	1	1	1	7	1	1	1	1	1	1	1	6	1.66667	15	0
1	1	1	1	1	1	1	1	1	1	1	1	1	1	1	1	6	1	9	0
1	1	1	1	1	1	4	4	4	5	1	1	5	5	5	1	6	3.77778	34	0
1	1	1	1	1	1	1	1	1	3	1	4	2	1	2	1	6	1.77778	16	0
1	1	1	1	1	1	1	1	1	3	1	1	3	1	1	1	6	1.44444	13	0
1	1	1	1	1	1	1	1	1	1	1	1	1	1	1	1	6	1	9	0
1	1	1	1	1	1	2	2	4	4	1	1	1	2	3	1	6	2.22222	20	0
1	1	1	1	1	1	3	3	1	3	1	1	1	1	1	1	6	1.66667	15	0
1	1	1	1	1	1	1	1	1	1	1	1	1	1	1	1	6	1	9	0
1	1	1	1	1	1	6	5	2	4	1	1	7	6	5	1	6	4.11111	37	0
1	1	1	1	1	1	2	1	5	3	1	1	3	2	1	1	6	2.11111	19	0
1	1	1	1	1	1	1	1	1	1	1	1	2	1	1	1	6	1.11111	10	0
1	1	1	1	1	1	3	6	4	7	1	1	7	7	7	1	6	4.77778	43	0
1	1	1	1	1	1	3	2	2	2	1	1	2	2	2	1	6	1.88889	17	0
1	1	1	1	1	1	1	1	1	1	1	1	1	1	1	1	6	1	9	0
1	1	1	1	1	1	1	1	1	1	1	1	1	1	1	1	6	1	9	0
1	1	1	1	1	1	1	1	1	4	1	1	1	1	1	1	6	1.33333	12	0
1	1	1	1	1	1	6	4	4	4	1	4	4	6	7	1	6	4.44444	40	0
1	1	1	1	1	1	4	4	1	2	1	1	1	3	4	1	6	2.33333	21	0
1	1	1	1	1	1	3	3	1	1	1	1	1	1	1	1	6	1.44444	13	0
1	1	1	1	1	1	4	3	1	4	2	1	3	3	5	1	6	2.88889	26	0
1	1	1	1	1	1	4	5	1	3	1	1	7	5	4	1	6	3.44444	31	0
1	1	1	1	1	1	1	1	2	1	1	1	6	1	1	1	6	1.66667	15	0
1	1	1	1	1	1	3	2	2	2	1	1	2	2	4	1	6	2.11111	19	0
1	1	1	1	1	1	1	1	3	2	1	1	1	2	2	1	6	1.55556	14	0
1	1	1	1	1	1	1	1	1	1	1	1	1	1	1	1	6	1	9	0
1	1	1	1	1	1	2	1	1	1	1	1	5	1	2	1	6	1.66667	15	0
1	1	1	1	1	1	2	2	2	4	1	1	2	3	3	1	6	2.22222	20	0
1	1	1	1	1	1	2	3	2	2	2	2	2	2	3	1	6	2.22222	20	0
1	1	1	1	1	1	2	2	2	2	1	1	2	2	3	1	6	1.88889	17	0
1	1	1	1	1	1	1	1	1	1	1	1	1	1	2	1	6	1.11111	10	0
1	1	1	1	1	1	1	1	2	1	1	1	3	1	1	1	6	1.33333	12	0
1	1	1	1	1	1	3	3	3	3	5	2	3	2	3	1	6	3	27	0
1	1	1	1	1	1	1	1	1	1	1	1	1	1	1	1	6	1	9	0
1	1	1	1	1	1	2	2	1	2	1	1	1	2	2	1	6	1.55556	14	0
1	1	1	1	1	1	1	7	1	1	1	1	1	1	1	1	6	1.66667	15	0
1	1	1	1	1	1	3	2	2	3	1	1	2	2	2	1	6	2	18	0
1	1	1	1	1	1	1	1	1	1	1	1	1	1	1	1	6	1	9	0
1	1	1	1	1	1	1	2	2	2	1	2	2	2	3	1	6	1.88889	17	0
1	1	1	1	1	1	2	2	4	2	2	3	1	2	4	1	6	2.44444	22	0
1	1	1	1	1	1	1	1	2	1	1	1	1	1	2	1	6	1.22222	11	0
1	1	1	1	1	1	1	1	1	1	1	1	1	1	1	1	6	1	9	0
1	1	1	1	1	1	2	1	1	3	1	1	1	1	4	1	6	1.66667	15	0
1	1	1	1	1	1	2	1	6	1	1	1	1	1	2	1	6	1.77778	16	0
1	1	1	1	1	1	4	4	3	4	1	4	4	4	2	1	6	3.33333	30	0
1	1	1	1	1	1	1	7	1	7	1	1	7	1	1	1	6	3	27	0
1	1	1	1	1	1	1	1	1	4	1	1	1	2	5	1	6	1.88889	17	0
1	1	1	1	1	1	1	1	1	1	1	1	1	1	1	1	6	1	9	0
1	1	1	1	1	1	4	5	3	4	1	1	7	4	4	1	6	3.66667	33	0
1	1	1	1	1	1	5	4	4	6	4	1	4	5	7	1	6	4.44444	40	0
1	1	1	1	1	1	5	3	3	3	1	1	3	3	3	1	6	2.77778	25	0
1	1	1	1	1	1	3	3	4	2	2	1	2	2	4	1	6	2.55556	23	0
1	1	1	1	1	1	3	2	2	2	1	1	2	3	3	1	6	2.11111	19	0
1	1	1	1	1	1	1	1	7	1	1	1	1	1	1	1	6	1.66667	15	0
1	1	1	1	1	1	2	2	2	2	2	2	2	2	4	1	6	2.22222	20	0
1	1	1	1	1	1	3	3	2	3	1	1	3	3	3	1	6	2.44444	22	0
1	1	1	1	1	1	2	1	2	1	1	1	1	2	2	1	6	1.44444	13	0
1	1	1	1	1	1	1	1	6	2	1	1	1	2	2	1	6	1.88889	17	0
1	1	1	1	1	1	3	3	1	2	1	1	5	4	4	1	6	2.66667	24	0
1	1	1	1	1	1	1	2	1	2	1	1	3	1	4	1	6	1.77778	16	0
1	1	1	1	1	1	1	1	1	1	1	1	1	1	1	1	6	1	9	0
1	1	1	1	1	1	1	1	1	2	1	1	1	1	1	1	6	1.11111	10	0
1	1	1	1	1	1	1	1	1	1	1	1	3	2	1	1	6	1.33333	12	0
1	1	1	1	1	1	1	2	4	1	1	5	1	4	5	1	6	2.66667	24	0
1	1	1	1	1	1	1	1	1	1	1	1	1	1	1	1	6	1	9	0
1	1	1	1	1	1	2	2	1	6	1	1	3	3	2	1	6	2.33333	21	0
1	1	1	1	1	1	2	2	4	3	1	1	2	3	3	1	6	2.33333	21	0
1	1	1	1	1	1	7	7	1	7	1	1	7	7	7	1	6	5	45	0
1	1	1	1	1	1	3	3	2	3	1	1	2	2	3	1	6	2.22222	20	0
1	1	1	1	1	1	2	2	1	3	1	1	2	2	2	1	6	1.77778	16	0
1	1	1	1	1	1	1	3	3	4	2	2	3	3	5	1	6	2.88889	26	0
1	1	1	1	1	1	3	3	6	1	4	4	4	4	4	1	6	3.66667	33	0
1	1	1	1	1	1	3	7	4	1	1	1	2	4	3	1	6	2.88889	26	0
1	1	1	1	1	1	1	1	1	1	1	1	1	1	1	1	6	1	9	0
1	1	1	1	1	1	1	2	1	2	1	1	2	2	2	1	6	1.55556	14	0
1	1	1	1	1	1	3	2	2	3	1	1	2	4	2	1	6	2.22222	20	0
1	1	1	1	1	1	6	6	2	6	1	1	4	5	6	1	6	4.11111	37	0
1	1	1	1	1	1	4	4	1	4	4	1	7	4	4	1	6	3.66667	33	0
1	1	1	1	1	1	1	1	3	4	1	1	1	1	1	1	6	1.55556	14	0
1	1	1	1	1	1	2	2	1	3	1	1	3	3	5	1	6	2.33333	21	0
1	1	1	1	1	1	7	7	1	7	1	1	7	7	7	1	6	5	45	0
1	1	1	1	1	1	6	6	3	5	1	1	4	5	3	1	6	3.77778	34	0
1	1	1	1	1	1	5	4	1	2	1	1	3	3	1	1	6	2.33333	21	0
1	1	1	1	1	1	4	4	1	3	1	1	3	3	3	1	6	2.55556	23	0
1	1	1	1	1	1	1	1	1	1	1	1	2	4	4	1	6	1.77778	16	0
1	1	1	1	1	1	1	1	1	1	1	1	1	1	1	1	6	1	9	0
1	1	1	1	1	1	2	1	3	3	1	1	7	2	2	1	6	2.44444	22	0
1	1	1	1	1	1	3	3	3	5	1	1	3	4	4	1	6	3	27	0
1	1	1	1	1	1	3	3	2	3	1	1	3	3	5	1	6	2.66667	24	0
1	1	1	1	1	1	1	1	1	3	1	1	1	1	1	1	6	1.22222	11	0
1	1	1	1	1	1	2	2	2	3	1	1	1	2	2	1	6	1.77778	16	0
1	1	1	1	1	1	2	3	6	1	1	1	2	1	2	1	6	2.11111	19	0
1	1	1	1	1	1	1	1	1	1	1	1	1	1	1	1	6	1	9	0
1	1	1	1	1	1	4	6	1	4	1	1	2	4	4	1	6	3	27	0
1	1	1	1	1	1	1	1	1	1	2	2	2	2	2	1	6	1.55556	14	0
1	1	1	1	1	1	1	3	1	1	1	1	1	1	1	1	6	1.22222	11	0
1	1	1	1	1	1	2	2	1	2	1	1	1	1	1	1	6	1.33333	12	0
1	1	1	1	1	1	2	2	1	2	1	1	2	2	2	1	6	1.66667	15	0
1	1	1	1	1	1	1	1	1	1	1	1	1	1	1	1	6	1	9	0
1	1	1	1	1	1	1	1	1	4	1	1	4	1	1	1	6	1.66667	15	0
1	1	1	1	1	1	1	1	1	1	1	1	1	1	1	1	6	1	9	0
1	1	1	1	1	1	1	3	1	1	2	1	1	2	1	1	6	1.44444	13	0
1	1	1	1	1	1	1	1	1	1	1	1	1	1	1	1	6	1	9	0
1	1	1	1	1	1	1	1	1	3	1	1	1	1	1	1	6	1.22222	11	0
1	1	1	1	1	1	1	1	3	6	4	2	2	1	1	1	6	2.33333	21	0
1	1	1	1	1	1	2	3	1	5	3	3	4	4	4	1	6	3.22222	29	0
1	1	1	1	1	1	6	7	1	7	3	2	6	7	4	1	6	4.77778	43	0
1	1	1	1	1	1	2	2	7	1	1	1	2	1	2	1	6	2.11111	19	0
1	1	1	1	1	1	1	2	1	1	1	1	1	1	4	1	6	1.44444	13	0
1	1	1	1	1	1	2	1	1	1	1	1	1	1	1	1	6	1.11111	10	0
1	1	1	1	1	1	3	3	2	3	2	1	1	3	3	1	6	2.33333	21	0
1	1	1	1	1	1	1	1	1	1	1	1	1	1	1	1	6	1	9	0
1	1	1	1	1	1	1	1	1	1	1	1	1	1	1	1	6	1	9	0
1	1	1	1	1	1	4	3	4	4	1	1	4	5	4	1	6	3.33333	30	0
1	1	1	1	1	1	7	7	1	7	1	1	7	7	7	1	6	5	45	0
1	1	1	1	1	1	2	1	6	1	1	1	1	3	2	1	6	2	18	0
1	1	1	1	1	1	3	3	5	2	1	1	7	2	2	1	6	2.88889	26	0
1	1	1	1	1	1	2	2	2	2	2	1	1	2	4	1	6	2	18	0
1	1	1	1	1	1	1	1	1	3	1	1	1	1	1	1	6	1.22222	11	0
1	1	1	1	1	1	4	3	5	5	1	3	2	4	5	1	6	3.55556	32	0
1	1	1	1	1	1	1	2	5	3	1	1	4	2	2	1	6	2.33333	21	0
1	1	1	1	1	1	1	1	1	2	1	1	1	1	2	1	6	1.22222	11	0
1	1	1	1	1	1	4	4	3	4	1	1	4	4	6	1	6	3.44444	31	0
1	1	1	1	1	1	3	2	3	3	2	1	2	3	4	1	6	2.55556	23	0
1	1	1	1	1	1	2	2	4	3	2	1	3	7	4	1	6	3.11111	28	0
1	1	1	1	1	1	2	3	2	2	2	2	2	3	3	1	6	2.33333	21	0
1	1	1	1	1	1	1	1	2	2	1	1	1	1	1	1	6	1.22222	11	0
1	1	1	1	1	1	4	3	4	4	2	4	3	4	5	1	6	3.66667	33	0
1	1	1	1	1	1	1	1	7	1	1	4	1	1	1	1	6	2	18	0
1	1	1	1	1	1	1	1	1	1	1	1	1	1	1	1	6	1	9	0
1	1	1	1	1	1	1	1	1	2	1	1	1	1	1	1	6	1.11111	10	0
1	1	1	1	1	1	1	1	1	1	1	1	1	1	1	1	6	1	9	0
1	1	1	1	1	1	2	2	6	2	1	2	1	2	1	1	6	2.11111	19	0
1	1	1	1	1	1	2	2	2	2	1	1	2	2	2	1	6	1.77778	16	0
1	1	1	1	1	1	2	2	2	2	2	2	2	2	2	1	6	2	18	0
1	1	1	1	1	1	4	4	4	4	1	1	1	2	2	1	6	2.55556	23	0
1	1	1	1	1	1	1	2	1	2	1	2	2	2	3	1	6	1.77778	16	0
1	1	1	1	1	1	3	3	3	2	2	1	2	2	3	1	6	2.33333	21	0
1	1	1	1	1	1	1	1	1	1	1	1	1	1	1	1	6	1	9	0
1	1	1	1	1	1	1	1	1	1	1	1	1	1	1	1	6	1	9	0
1	1	1	1	1	1	2	1	1	1	1	1	1	2	1	1	6	1.22222	11	0
1	1	1	1	1	1	1	1	1	4	1	1	1	1	2	1	6	1.44444	13	0
1	1	1	1	1	1	4	4	4	4	4	4	4	4	6	1	6	4.22222	38	0
1	1	1	1	1	1	3	2	2	2	1	1	1	1	2	1	6	1.66667	15	0
1	1	1	1	1	1	2	1	3	1	1	1	2	2	2	1	6	1.66667	15	0
1	1	1	1	1	1	3	1	1	3	1	1	1	1	2	1	6	1.55556	14	0
1	1	1	1	1	1	3	3	1	3	1	1	2	2	2	1	6	2	18	0
1	1	1	1	1	1	2	1	1	2	1	1	2	2	2	1	6	1.55556	14	0
1	1	1	1	1	1	4	3	2	2	1	1	3	3	5	1	6	2.66667	24	0
1	1	1	1	1	1	3	7	1	3	1	1	2	2	2	1	6	2.44444	22	0
1	1	1	1	1	1	1	7	1	1	1	1	1	1	1	1	6	1.66667	15	0
1	1	1	1	1	1	2	1	1	2	1	1	1	1	1	1	6	1.22222	11	0
1	1	1	1	1	1	2	2	4	1	1	1	5	3	1	1	6	2.22222	20	0
1	1	1	1	1	1	3	3	2	3	1	2	2	2	4	1	6	2.44444	22	0
1	1	1	1	1	1	2	3	2	2	1	1	2	2	3	1	6	2	18	0
1	1	1	1	1	1	4	3	3	3	3	2	4	3	5	1	6	3.33333	30	0
1	1	1	1	1	1	1	1	4	6	2	1	6	1	1	1	6	2.55556	23	0
1	1	1	1	1	1	1	1	2	1	2	6	1	1	2	1	6	1.88889	17	0
1	1	1	1	1	1	3	3	5	3	1	1	7	2	2	1	6	3	27	0
1	1	1	1	1	1	1	1	1	1	1	1	1	1	1	1	6	1	9	0
1	1	1	1	1	1	6	4	3	5	2	4	5	7	4	1	6	4.44444	40	0
1	1	1	1	1	1	1	2	1	3	2	1	3	2	1	1	6	1.77778	16	0
1	1	1	1	1	1	2	2	1	1	1	1	7	2	2	1	6	2.11111	19	0
1	1	1	1	1	1	1	1	2	3	1	1	3	2	4	1	6	2	18	0
1	1	1	1	1	1	1	1	1	1	1	1	1	1	1	1	6	1	9	0
1	1	1	1	1	1	1	1	1	3	2	1	3	1	1	1	6	1.55556	14	0
1	1	1	1	1	1	1	2	1	2	2	1	1	1	3	1	6	1.55556	14	0
1	1	1	1	1	1	5	5	2	5	1	1	4	5	5	1	6	3.66667	33	0
1	1	1	1	1	1	1	1	2	4	2	1	1	1	4	1	6	1.88889	17	0
1	1	1	1	1	1	2	2	1	2	1	1	2	2	2	1	6	1.66667	15	0
1	1	1	1	1	1	1	1	2	2	1	1	1	2	4	1	6	1.66667	15	0
1	1	1	1	1	1	2	2	2	2	2	1	2	2	2	1	6	1.88889	17	0
1	1	1	1	1	1	3	3	2	3	1	1	3	3	3	1	6	2.44444	22	0
1	1	1	1	1	1	1	1	6	1	1	1	1	1	1	1	6	1.55556	14	0
1	1	1	1	1	1	1	1	1	1	1	1	1	1	1	1	6	1	9	0
1	1	1	1	1	1	1	1	1	1	1	1	1	2	2	1	6	1.22222	11	0
1	1	1	1	1	1	3	1	1	4	1	1	1	1	1	1	6	1.55556	14	0
1	1	1	1	1	1	4	4	4	3	1	1	4	2	2	1	6	2.77778	25	0
1	1	1	1	1	1	3	3	1	4	1	1	3	3	3	1	6	2.44444	22	0
1	1	1	1	1	1	2	2	1	2	1	1	1	1	1	1	6	1.33333	12	0
1	1	1	1	1	1	2	1	1	1	1	1	1	1	1	1	6	1.11111	10	0
1	1	1	1	1	1	2	2	2	2	1	1	2	2	3	1	6	1.88889	17	0
1	1	1	1	1	1	2	3	4	4	2	1	3	4	4	1	6	3	27	0
1	1	1	1	1	1	2	2	1	1	1	1	2	2	2	1	6	1.55556	14	0
1	1	1	1	1	1	1	2	2	4	2	2	2	2	2	1	6	2.11111	19	0
1	1	1	1	1	1	1	1	1	1	1	1	1	1	1	1	6	1	9	0
1	1	1	1	1	1	1	1	1	4	2	2	1	1	1	1	6	1.55556	14	0
1	1	1	1	1	1	1	1	1	1	1	1	1	1	1	1	6	1	9	0
1	1	1	1	1	1	7	7	1	4	3	1	4	4	4	1	6	3.88889	35	0
1	1	1	1	1	1	1	1	1	1	1	1	1	1	1	1	6	1	9	0
1	1	1	1	1	1	1	1	3	5	3	1	3	3	1	1	6	2.33333	21	0
1	1	1	1	1	1	2	3	4	2	3	3	2	2	2	1	6	2.55556	23	0
1	1	1	1	1	1	3	3	5	3	2	2	4	3	4	1	6	3.22222	29	0
1	1	1	1	1	1	1	1	1	1	1	1	1	1	1	1	6	1	9	0
1	1	1	1	1	1	3	3	1	7	7	1	1	1	1	1	6	2.77778	25	0
1	1	1	1	1	1	3	4	4	4	3	2	3	3	3	1	6	3.22222	29	0
1	1	1	1	1	1	1	1	6	3	1	1	1	2	2	1	6	2	18	0
1	1	1	1	1	1	2	2	2	4	1	1	3	3	3	1	6	2.33333	21	0
1	1	1	1	1	1	7	7	4	4	1	1	5	4	6	1	6	4.33333	39	0
1	1	1	1	1	1	7	7	1	2	1	1	3	3	3	1	6	3.11111	28	0
1	1	1	1	1	1	4	1	1	1	1	1	1	1	1	1	6	1.33333	12	0
1	1	1	1	1	1	2	2	1	1	1	1	1	1	1	1	6	1.22222	11	0
1	1	1	1	1	1	2	2	1	2	1	1	1	1	1	1	6	1.33333	12	0
1	1	1	1	1	1	6	5	4	4	1	1	4	4	5	1	6	3.77778	34	0
1	1	1	1	1	1	4	5	1	5	1	1	4	4	7	1	6	3.55556	32	0
1	1	1	1	1	1	1	1	1	1	1	1	1	1	2	1	6	1.11111	10	0
1	1	1	1	1	1	1	2	3	2	2	2	1	3	5	1	6	2.33333	21	0
1	1	1	1	1	1	1	1	1	4	1	1	4	1	1	1	6	1.66667	15	0
1	1	1	1	1	1	1	1	1	1	1	1	1	1	1	1	6	1	9	0
1	1	1	1	1	1	1	1	1	1	1	1	1	1	1	1	6	1	9	0
1	1	1	1	1	1	1	1	1	1	1	1	1	1	1	1	6	1	9	0
1	1	1	1	1	1	1	1	2	1	1	1	1	1	4	1	6	1.44444	13	0
1	1	1	1	1	1	1	1	3	1	2	2	1	1	3	1	6	1.66667	15	0
1	1	1	1	1	1	4	4	3	3	3	3	3	3	4	1	6	3.33333	30	0
1	1	1	1	1	1	2	2	3	2	2	2	2	2	3	1	6	2.22222	20	0
1	1	1	1	1	1	7	7	1	7	7	1	7	7	7	1	6	5.66667	51	0
1	1	1	1	1	1	2	1	1	2	1	1	1	1	2	1	6	1.33333	12	0
1	1	1	1	1	1	4	4	1	1	1	1	1	1	4	1	6	2	18	0
1	1	1	1	1	1	2	1	3	2	1	1	7	1	1	1	6	2.11111	19	0
1	1	1	1	1	1	1	1	1	1	1	1	1	1	1	1	6	1	9	0
1	1	1	1	1	1	1	1	1	4	1	1	3	2	3	1	6	1.88889	17	0
1	1	1	1	1	1	2	2	2	2	2	2	3	3	2	1	6	2.22222	20	0
1	1	1	1	1	1	1	1	1	2	1	1	1	1	2	1	6	1.22222	11	0
1	1	1	1	1	1	1	1	1	2	1	1	7	1	1	1	6	1.77778	16	0
1	1	1	1	1	1	1	1	5	7	2	1	4	5	4	1	6	3.33333	30	0
1	1	1	1	1	1	4	4	4	5	1	1	7	3	4	1	6	3.66667	33	0
1	1	1	1	1	1	1	1	1	2	1	1	2	1	1	1	6	1.22222	11	0
1	1	1	1	1	1	7	7	1	7	1	1	7	7	7	1	6	5	45	0
1	1	1	1	1	1	2	2	4	2	2	2	1	2	2	1	6	2.11111	19	0
1	1	1	1	1	1	3	2	4	2	2	2	2	2	2	1	6	2.33333	21	0
1	1	1	1	1	1	1	1	1	1	1	1	1	1	1	1	6	1	9	0
1	1	1	1	1	1	1	2	1	2	1	1	2	1	3	1	6	1.55556	14	0
1	1	1	1	1	1	1	1	1	3	1	1	3	3	3	1	6	1.88889	17	0
1	1	1	1	1	1	5	4	4	4	1	1	4	4	4	1	6	3.44444	31	0
1	1	1	1	1	1	2	1	4	4	1	1	4	4	4	1	6	2.77778	25	0
1	1	1	1	1	1	2	2	1	2	1	1	2	2	4	1	6	1.88889	17	0
1	1	1	1	1	1	1	1	2	1	1	1	1	1	3	1	6	1.33333	12	0
1	1	1	1	1	1	3	3	3	4	1	1	3	2	1	1	6	2.33333	21	0
1	1	1	1	1	1	3	3	5	4	4	3	2	6	3	1	6	3.66667	33	0
1	1	1	1	1	1	4	4	1	4	1	1	4	4	4	1	6	3	27	0
1	1	1	1	1	1	6	5	5	5	3	2	5	5	5	1	6	4.55556	41	0
1	1	1	1	1	1	6	4	3	4	1	1	7	5	5	1	6	4	36	0
1	1	1	1	1	1	4	1	1	1	2	2	2	1	1	1	6	1.66667	15	0
1	1	1	1	1	1	2	2	3	1	1	1	2	2	1	1	6	1.66667	15	0
1	1	1	1	1	1	3	2	7	1	1	1	7	1	1	1	6	2.66667	24	0
1	1	1	1	1	1	3	2	7	1	1	1	1	1	1	1	6	2	18	0
1	1	1	1	1	1	1	1	1	3	1	1	1	1	1	1	6	1.22222	11	0
1	1	1	1	1	1	1	1	7	1	1	1	4	1	1	1	6	2	18	0
1	1	1	1	1	1	2	2	5	3	1	1	3	4	3	1	6	2.66667	24	0
1	1	1	1	1	1	1	1	1	1	1	1	1	1	1	1	6	1	9	0
1	1	1	1	1	1	5	1	4	5	1	1	1	1	2	1	6	2.33333	21	0
1	1	1	1	1	1	1	2	2	2	1	1	1	1	3	1	6	1.55556	14	0
1	1	1	1	1	1	2	1	1	2	1	1	1	2	1	1	6	1.33333	12	0
1	1	1	1	1	1	3	2	2	1	1	1	1	1	2	1	6	1.55556	14	0
1	1	1	1	1	1	3	4	3	3	1	1	6	3	5	1	6	3.22222	29	0
1	1	1	1	1	1	3	2	4	5	3	2	4	4	4	1	6	3.44444	31	0
1	1	1	1	1	1	1	1	2	3	1	2	4	3	4	1	6	2.33333	21	0
1	1	1	1	1	1	4	3	4	5	3	3	3	3	3	1	6	3.44444	31	0
1	1	1	1	1	1	1	1	4	3	1	1	1	1	1	1	6	1.55556	14	0
1	1	1	1	1	1	2	1	2	2	3	1	2	3	4	1	6	2.22222	20	0
1	1	1	1	1	1	1	1	1	1	1	1	1	1	1	1	6	1	9	0
1	1	1	1	1	1	2	1	1	1	1	1	1	1	2	1	6	1.22222	11	0
1	1	1	1	1	1	1	2	2	2	2	2	2	1	1	1	6	1.66667	15	0
1	1	1	1	1	1	4	2	2	1	1	1	1	3	3	1	6	2	18	0
1	1	1	1	1	1	1	7	1	1	1	1	1	1	2	1	6	1.77778	16	0
1	1	1	1	1	1	2	2	2	3	2	1	1	2	3	1	6	2	18	0
1	1	1	1	1	1	3	2	4	3	1	1	3	4	4	1	6	2.77778	25	0
1	1	1	1	1	1	3	3	4	3	1	1	2	2	3	1	6	2.44444	22	0
1	1	1	1	1	1	1	2	4	2	1	1	3	2	2	1	6	2	18	0
1	1	1	1	1	1	4	4	3	4	2	1	3	4	3	1	6	3.11111	28	0
1	1	1	1	1	1	2	1	2	1	1	1	3	3	2	1	6	1.77778	16	0
1	1	1	1	1	1	1	2	2	2	2	2	2	1	3	1	6	1.88889	17	0
1	1	1	1	1	1	3	3	5	4	4	2	3	3	3	1	6	3.33333	30	0
1	1	1	1	1	1	1	1	3	2	1	2	1	1	2	1	6	1.55556	14	0
1	1	1	1	1	1	4	4	3	7	1	1	7	4	4	1	6	3.88889	35	0
1	1	1	1	1	1	2	2	1	2	1	1	2	2	2	1	6	1.66667	15	0
1	1	1	1	1	1	1	3	1	1	1	1	1	1	2	1	6	1.33333	12	0
1	1	1	1	1	1	2	3	1	4	1	1	4	3	4	1	6	2.55556	23	0
1	1	1	1	1	1	4	2	1	3	1	1	3	2	1	1	6	2	18	0
1	1	1	1	1	1	3	2	2	2	1	1	2	2	1	1	6	1.77778	16	0
1	1	1	1	1	1	2	2	2	2	2	2	2	2	2	1	6	2	18	0
1	1	1	1	1	1	2	2	2	2	1	1	2	2	2	1	6	1.77778	16	0
1	1	1	1	1	1	4	4	2	4	1	1	7	7	7	1	6	4.11111	37	0
1	1	1	1	1	1	1	4	5	4	5	3	4	2	5	1	6	3.66667	33	0
1	1	1	1	1	1	1	1	1	1	1	1	1	1	1	1	6	1	9	0
1	1	1	1	1	1	1	7	1	1	1	1	1	1	1	1	6	1.66667	15	0
1	1	1	1	1	1	1	1	1	7	1	1	1	1	1	1	6	1.66667	15	0
1	1	1	1	1	1	3	3	4	3	1	2	4	4	5	1	6	3.22222	29	0
1	1	1	1	1	1	3	3	4	4	1	2	4	4	5	1	6	3.33333	30	0
1	1	1	1	1	1	1	1	5	7	1	1	1	6	7	1	6	3.33333	30	0
1	1	1	1	1	1	1	1	1	1	1	1	1	1	1	1	6	1	9	0
1	1	1	1	1	1	1	1	1	1	1	1	1	1	1	1	6	1	9	0
1	1	1	1	1	1	2	1	1	1	1	1	1	1	1	1	6	1.11111	10	0
1	1	1	1	1	1	1	1	1	1	1	4	1	1	4	1	6	1.66667	15	0
1	1	1	1	1	1	1	2	2	2	2	5	1	2	4	1	6	2.33333	21	0
1	1	1	1	1	1	3	1	1	3	1	1	3	2	1	1	6	1.77778	16	0
1	1	1	1	1	1	2	2	1	6	2	1	3	1	2	1	6	2.22222	20	0
1	1	1	1	1	1	5	5	3	5	1	1	4	6	6	1	6	4	36	0
1	1	1	1	1	1	1	3	4	2	2	1	1	2	6	1	6	2.44444	22	0
1	1	1	1	1	1	2	1	2	2	2	1	2	2	1	1	6	1.66667	15	0
1	1	1	1	1	1	1	1	1	1	1	1	1	1	1	1	6	1	9	0
1	1	1	1	1	1	4	2	2	2	1	1	2	2	2	1	6	2	18	0
1	1	1	1	1	1	3	3	5	2	1	1	7	1	2	1	6	2.77778	25	0
1	1	1	1	1	1	1	1	1	2	1	2	1	1	1	1	6	1.22222	11	0
1	1	1	1	1	1	1	3	1	1	1	1	1	3	1	1	6	1.44444	13	0
1	1	1	1	1	1	2	2	1	2	1	1	2	2	2	1	6	1.66667	15	0
1	1	1	1	1	1	3	3	4	3	2	1	3	3	3	1	6	2.77778	25	0
1	1	1	1	1	1	2	3	4	3	4	2	2	3	4	1	6	3	27	0
1	1	1	1	1	1	1	2	2	3	1	2	3	1	2	1	6	1.88889	17	0
1	1	1	1	1	1	2	4	1	3	2	2	4	5	4	1	6	3	27	0
1	1	1	1	1	1	1	1	1	1	1	1	1	1	1	1	6	1	9	0
1	1	1	1	1	1	4	4	4	1	1	1	1	1	1	1	6	2	18	0
1	1	1	1	1	1	2	2	2	1	1	1	1	1	1	1	6	1.33333	12	0
1	1	1	1	1	1	3	1	2	2	1	1	1	2	1	1	6	1.55556	14	0
1	1	1	1	1	1	1	1	1	2	1	1	3	1	1	1	6	1.33333	12	0
1	1	1	1	1	1	3	2	3	2	1	1	3	4	3	1	6	2.44444	22	0
1	1	1	1	1	1	2	1	2	2	1	1	1	2	3	1	6	1.66667	15	0
1	1	1	1	1	1	3	2	3	2	1	1	1	2	3	1	6	2	18	0
1	1	1	1	1	1	4	6	1	5	1	1	5	6	6	1	6	3.88889	35	0
1	1	1	1	1	1	7	7	1	7	1	1	7	7	7	1	6	5	45	0
1	1	1	1	1	1	2	2	2	2	1	1	1	2	4	1	6	1.88889	17	0
1	1	1	1	1	1	3	3	2	1	2	1	1	2	5	1	6	2.22222	20	0
1	1	1	1	1	1	7	6	2	1	1	1	1	4	1	1	6	2.66667	24	0
1	1	1	1	1	1	2	2	5	4	1	1	4	5	4	1	6	3.11111	28	0
1	1	1	1	1	1	1	1	1	1	1	1	1	1	1	1	6	1	9	0
1	1	1	1	1	1	2	1	1	1	1	1	1	1	2	1	6	1.22222	11	0
1	1	1	1	1	1	7	7	4	4	1	4	4	4	4	1	6	4.33333	39	0
1	1	1	1	1	1	1	1	2	2	1	1	1	1	1	1	6	1.22222	11	0
1	1	1	1	1	1	3	3	2	1	1	1	1	1	3	1	6	1.77778	16	0
1	1	1	1	1	1	3	2	3	2	1	1	1	1	2	1	6	1.77778	16	0
1	1	1	1	1	1	1	1	1	1	1	1	2	1	1	1	6	1.11111	10	0
1	1	1	1	1	1	2	1	1	1	1	1	1	1	2	1	6	1.22222	11	0
1	1	1	1	1	1	2	1	2	1	1	1	1	1	3	1	6	1.44444	13	0
1	1	1	1	1	1	4	4	1	4	1	1	1	3	6	1	6	2.77778	25	0
1	1	1	1	1	1	7	7	1	7	1	1	7	7	7	1	6	5	45	0
1	1	1	1	1	1	4	4	3	2	2	1	2	4	4	1	6	2.88889	26	0
1	1	1	1	1	1	3	3	2	3	2	1	3	4	2	1	6	2.55556	23	0
1	1	1	1	1	1	2	2	2	3	1	1	2	2	2	1	6	1.88889	17	0
1	1	1	1	1	1	7	7	1	7	1	1	7	7	7	1	6	5	45	0
1	1	1	1	1	1	2	3	1	3	1	1	2	2	3	1	6	2	18	0
1	1	1	1	1	1	5	5	2	5	1	1	4	6	6	1	6	3.88889	35	0
1	1	1	1	1	1	1	1	1	7	1	1	7	7	7	1	6	3.66667	33	0
1	1	1	1	1	1	1	1	1	2	1	1	1	1	1	1	6	1.11111	10	0
1	1	1	1	1	1	2	2	2	2	1	1	2	2	3	1	6	1.88889	17	0
1	1	1	1	1	1	7	4	4	4	1	1	4	4	4	1	6	3.66667	33	0
1	1	1	1	1	1	5	4	4	3	1	1	3	3	2	1	6	2.88889	26	0
1	1	1	1	1	1	1	1	1	7	5	5	7	7	7	1	6	4.55556	41	0
1	1	1	1	1	1	4	4	4	7	1	1	4	7	4	1	6	4	36	0
1	1	1	1	1	1	4	4	4	3	1	2	1	1	1	1	6	2.33333	21	0
1	1	1	1	1	1	1	1	1	1	1	1	1	1	1	1	6	1	9	0
1	1	1	1	1	1	1	1	3	1	1	1	1	1	4	1	6	1.55556	14	0
1	1	1	1	1	1	1	1	1	1	1	1	1	1	1	1	6	1	9	0
1	1	1	1	1	1	2	1	2	1	1	1	2	2	4	1	6	1.77778	16	0
1	1	1	1	1	1	2	2	5	3	1	1	2	2	2	1	6	2.22222	20	0
1	1	1	1	1	1	1	1	1	1	1	1	1	1	2	1	6	1.11111	10	0
1	1	1	1	1	1	1	1	1	1	1	1	1	1	1	1	6	1	9	0
1	1	1	1	1	1	7	7	1	7	1	1	7	7	7	1	6	5	45	0
1	1	1	1	1	1	2	5	3	3	2	5	4	4	5	1	6	3.66667	33	0
1	1	1	1	1	1	1	1	2	3	1	1	1	1	2	1	6	1.44444	13	0
1	1	1	1	1	1	1	1	2	1	1	1	1	1	1	1	6	1.11111	10	0
1	1	1	1	1	1	4	1	1	1	1	1	1	1	1	1	6	1.33333	12	0
1	1	1	1	1	1	2	1	4	4	1	1	1	2	5	1	6	2.33333	21	0
1	1	1	1	1	1	1	1	1	1	1	1	1	1	1	1	6	1	9	0
1	1	1	1	1	1	1	1	1	1	1	1	1	1	1	1	6	1	9	0
1	1	1	1	1	1	5	7	3	5	3	1	3	7	5	1	6	4.33333	39	0
1	1	1	1	1	1	5	7	3	5	3	1	3	7	5	1	6	4.33333	39	0
1	1	1	1	1	1	1	3	2	2	2	2	1	2	1	1	6	1.77778	16	0
1	1	1	1	1	1	1	2	1	2	1	3	2	2	1	1	6	1.66667	15	0
1	1	1	1	1	1	1	1	1	7	4	1	4	1	1	1	6	2.33333	21	0
1	1	1	1	1	1	1	1	1	1	1	1	1	2	1	1	6	1.11111	10	0
1	1	1	1	1	1	1	1	1	1	1	2	1	1	2	1	6	1.22222	11	0
1	1	1	1	1	1	1	1	1	1	1	4	1	1	1	1	6	1.33333	12	0
1	1	1	1	1	1	1	1	1	1	1	1	1	1	1	1	6	1	9	0
1	1	1	1	1	1	1	1	7	1	1	1	1	1	3	1	6	1.88889	17	0
1	1	1	1	1	1	1	2	3	2	1	3	1	2	2	1	6	1.88889	17	0
1	1	1	1	1	1	1	1	1	4	1	1	1	2	2	1	6	1.55556	14	0
1	1	1	1	1	1	1	1	1	3	1	3	2	1	1	1	6	1.55556	14	0
1	1	1	1	1	1	1	1	4	1	1	4	1	1	1	1	6	1.66667	15	0
1	1	1	1	1	1	2	3	1	2	2	2	1	1	1	1	6	1.66667	15	0
1	1	1	1	1	1	1	1	1	1	1	7	2	7	1	1	6	2.44444	22	0
1	1	1	1	1	1	2	2	2	2	1	2	2	2	3	1	6	2	18	0
1	1	1	1	1	1	7	7	1	7	1	1	1	2	1	1	6	3.11111	28	0
1	1	1	1	1	1	2	3	5	3	3	4	1	2	3	1	6	2.88889	26	0
1	1	1	1	1	1	2	2	2	2	1	1	2	2	2	1	6	1.77778	16	0
1	1	1	1	1	1	7	7	1	7	1	1	7	7	7	1	6	5	45	0
1	1	1	1	1	1	1	3	2	3	2	2	2	1	1	1	6	1.88889	17	0
1	1	1	1	1	1	1	1	1	7	1	1	4	1	1	1	6	2	18	0
1	1	1	1	1	1	5	4	1	1	4	4	1	5	4	1	6	3.22222	29	0
1	1	1	1	1	1	3	2	1	2	1	1	2	1	1	1	6	1.55556	14	0
1	1	1	1	1	1	2	4	2	4	1	3	2	3	3	1	6	2.66667	24	0
1	1	1	1	1	1	1	4	2	3	4	4	2	2	2	1	6	2.66667	24	0
1	1	1	1	1	1	1	1	1	4	4	4	1	1	1	1	6	2	18	0
1	1	1	1	1	1	1	1	1	1	1	1	1	1	1	1	6	1	9	0
1	1	1	1	1	1	4	4	1	1	4	3	1	1	1	1	6	2.22222	20	0
1	1	1	1	1	1	2	2	1	2	1	2	1	2	1	1	6	1.55556	14	0
1	1	1	1	1	1	1	2	2	1	2	1	1	2	2	1	6	1.55556	14	0
1	1	1	1	1	1	2	2	2	1	2	2	1	1	1	1	6	1.55556	14	0
1	1	1	1	1	1	1	2	2	4	4	3	5	4	2	1	6	3	27	0
1	1	1	1	1	1	1	1	1	2	1	3	1	1	1	1	6	1.33333	12	0
1	1	1	1	1	1	1	1	4	1	1	4	1	1	1	1	6	1.66667	15	0
1	1	1	1	1	1	1	1	1	1	1	3	1	3	5	1	6	1.88889	17	0
1	1	1	1	1	1	1	1	1	1	1	1	1	1	1	1	6	1	9	0
1	1	1	1	1	1	1	1	1	1	1	2	1	1	1	1	6	1.11111	10	0
1	1	1	1	1	1	1	4	4	4	1	4	1	4	1	1	6	2.66667	24	0
1	1	1	1	1	1	1	1	1	1	1	1	1	1	3	1	6	1.22222	11	0
1	1	1	1	1	1	1	1	2	2	1	1	1	3	1	1	6	1.44444	13	0
1	1	1	1	1	1	1	1	4	1	7	4	1	4	1	1	6	2.66667	24	0
1	1	1	1	1	1	1	1	1	1	1	1	1	1	1	1	6	1	9	0
1	1	1	1	1	1	1	2	1	2	2	2	2	3	1	1	6	1.77778	16	0
1	1	1	1	1	1	1	1	1	1	1	1	1	1	1	1	6	1	9	0
1	1	1	1	1	1	1	1	1	1	1	1	1	1	1	1	6	1	9	0
1	1	1	1	1	1	7	7	1	7	1	1	7	7	7	1	6	5	45	0
1	1	1	1	1	1	2	4	3	3	3	3	2	2	4	1	6	2.88889	26	0
1	1	1	1	1	1	1	1	1	3	1	1	1	1	1	1	6	1.22222	11	0
1	1	1	1	1	1	2	6	4	6	4	4	2	2	6	1	6	4	36	0
1	1	1	1	1	1	2	2	4	3	2	1	3	4	3	1	6	2.66667	24	0
1	1	1	1	1	1	1	1	1	1	4	4	1	1	1	1	6	1.66667	15	0
1	1	1	1	1	1	3	3	1	4	3	2	2	5	4	1	6	3	27	0
1	1	1	1	1	1	1	1	1	2	1	1	1	1	1	1	6	1.11111	10	0
1	1	1	1	1	1	1	2	4	2	2	3	1	2	2	1	6	2.11111	19	0
1	1	1	1	1	1	2	2	1	1	2	1	2	2	2	1	6	1.66667	15	0
1	1	1	1	1	1	1	2	1	1	1	1	1	1	1	1	6	1.11111	10	0
1	1	1	1	1	1	1	1	1	1	1	1	1	1	1	1	6	1	9	0
1	1	1	1	1	1	1	1	1	1	1	1	1	1	1	1	6	1	9	0
1	1	1	1	1	1	1	2	4	2	2	3	1	2	1	1	6	2	18	0
1	1	1	1	1	1	1	1	1	1	1	1	1	1	1	1	6	1	9	0
1	1	1	1	1	1	1	1	1	4	1	1	1	1	4	1	6	1.66667	15	0
1	1	1	1	1	1	1	2	2	1	2	2	2	2	2	1	6	1.77778	16	0
1	1	1	1	1	1	1	3	2	3	2	3	1	2	1	1	6	2	18	0
1	1	1	1	1	1	2	2	4	4	2	2	2	3	2	1	6	2.55556	23	0
1	1	1	1	1	1	1	4	2	7	4	4	5	3	4	1	6	3.77778	34	0
1	1	1	1	1	1	2	3	1	4	2	2	2	3	2	1	6	2.33333	21	0
1	1	1	1	1	1	1	4	1	4	4	7	1	1	7	1	6	3.33333	30	0
1	1	1	1	1	1	1	2	1	1	1	2	1	2	2	1	6	1.44444	13	0
1	1	1	1	1	1	1	1	1	1	1	1	1	1	1	1	6	1	9	0
1	1	1	1	1	1	2	2	1	3	2	3	2	2	1	1	6	2	18	0
1	1	1	1	1	1	1	1	1	1	1	1	1	1	1	1	6	1	9	0
1	1	1	1	1	1	1	1	1	1	1	1	1	1	1	1	6	1	9	0
1	1	1	1	1	1	1	1	7	1	1	1	1	1	1	1	6	1.66667	15	0
1	1	1	1	1	1	1	2	2	2	1	1	2	2	5	1	6	2	18	0
1	1	1	1	1	1	1	1	1	1	1	1	1	1	1	1	6	1	9	0
1	1	1	1	1	1	2	2	2	2	3	2	3	3	3	1	6	2.44444	22	0
1	1	1	1	1	1	4	4	4	4	4	7	4	4	4	1	6	4.33333	39	0
1	1	1	1	1	1	1	2	5	1	3	4	1	1	2	1	6	2.22222	20	0
1	1	1	1	1	1	2	3	1	1	2	1	1	2	1	1	6	1.55556	14	0
1	1	1	1	1	1	2	3	3	3	2	2	2	4	2	1	6	2.55556	23	0
1	1	1	1	1	1	2	2	3	2	2	2	2	2	1	1	6	2	18	0
1	1	1	1	1	1	1	1	1	1	1	1	1	1	1	1	6	1	9	0
1	1	1	1	1	1	1	1	1	2	1	2	1	1	1	1	6	1.22222	11	0
1	1	1	1	1	1	1	1	1	4	1	4	1	1	1	1	6	1.66667	15	0
1	1	1	1	1	1	7	7	1	7	1	1	7	7	7	1	6	5	45	0
1	1	1	1	1	1	1	1	1	2	1	1	1	1	1	1	6	1.11111	10	0
1	1	1	1	1	1	2	2	3	2	2	2	3	3	1	1	6	2.22222	20	0
1	1	1	1	1	1	2	1	1	2	2	1	2	4	2	1	6	1.88889	17	0
1	1	1	1	1	1	1	1	1	1	1	1	1	1	1	1	6	1	9	0
1	1	1	1	1	1	1	1	7	1	1	1	1	1	1	1	6	1.66667	15	0
1	1	1	1	1	1	2	2	2	2	2	1	2	2	3	1	6	2	18	0
1	1	1	1	1	1	1	1	1	1	4	1	1	1	1	1	6	1.33333	12	0
1	1	1	1	1	1	2	3	2	2	3	2	2	3	3	1	6	2.44444	22	0
1	1	1	1	1	1	4	7	1	1	7	7	7	7	7	1	6	5.33333	48	0
1	1	1	1	1	1	2	1	1	1	1	2	2	2	1	1	6	1.44444	13	0
1	1	1	1	1	1	1	3	4	3	4	4	1	1	1	1	6	2.44444	22	0
1	1	1	1	1	1	1	1	1	1	1	1	1	1	1	1	6	1	9	0
1	1	1	1	1	1	1	1	1	1	1	1	1	1	2	1	6	1.11111	10	0
1	1	1	1	1	1	1	1	1	4	1	1	3	2	4	1	6	2	18	0
1	1	1	1	1	1	1	1	1	1	1	4	1	1	1	1	6	1.33333	12	0
1	1	1	1	1	1	1	2	1	1	3	2	2	2	1	1	6	1.66667	15	0
1	1	1	1	1	1	1	4	1	4	4	4	4	4	4	1	6	3.33333	30	0
1	1	1	1	1	1	1	2	2	1	2	2	1	1	1	1	6	1.44444	13	0
1	1	1	1	1	1	1	1	1	1	1	1	1	1	1	1	6	1	9	0
1	1	1	1	1	1	1	4	4	3	4	4	2	4	4	1	6	3.33333	30	0
1	1	1	1	1	1	1	2	2	1	1	1	1	1	1	1	6	1.22222	11	0
1	1	1	1	1	1	1	1	1	1	1	1	1	1	1	1	6	1	9	0
1	1	1	1	1	1	2	1	1	2	2	1	1	2	1	1	6	1.44444	13	0
1	1	1	1	1	1	5	5	3	5	1	1	5	7	6	1	6	4.22222	38	0
1	1	1	1	1	1	1	1	1	4	5	1	7	2	7	1	6	3.22222	29	0
1	1	1	1	1	1	1	1	1	1	1	1	1	1	1	1	6	1	9	0
1	1	1	1	1	1	1	1	1	1	1	1	1	1	1	1	6	1	9	0
1	1	1	1	1	1	1	1	1	2	6	4	4	5	7	1	6	3.44444	31	0
1	1	1	1	1	1	2	1	3	2	2	1	1	1	1	1	6	1.55556	14	0
1	1	1	1	1	1	1	3	3	3	2	4	2	2	2	1	6	2.44444	22	0
1	1	1	1	1	1	1	1	1	1	2	1	1	1	1	1	6	1.11111	10	0
1	1	1	1	1	1	1	1	1	1	1	1	1	1	1	1	6	1	9	0
1	1	1	1	1	1	1	1	1	2	1	1	1	1	1	1	6	1.11111	10	0
1	1	1	1	1	1	1	1	1	1	1	1	1	1	1	1	6	1	9	0
1	1	1	1	1	1	1	1	1	1	1	1	1	1	1	1	6	1	9	0
1	1	1	1	1	1	1	4	2	4	3	4	4	4	3	1	6	3.22222	29	0
1	1	1	1	1	1	1	2	1	2	1	1	2	1	2	1	6	1.44444	13	0
1	1	1	1	1	1	1	2	6	1	6	6	2	2	1	1	6	3	27	0
1	1	1	1	1	1	1	1	1	1	1	1	1	1	1	1	6	1	9	0
1	1	1	1	1	1	2	1	1	2	1	1	1	1	2	1	6	1.33333	12	0
1	1	1	1	1	1	1	1	4	1	1	1	1	1	1	1	6	1.33333	12	0
1	1	1	1	1	1	2	3	3	3	2	3	1	1	2	1	6	2.22222	20	0
1	1	1	1	1	1	1	1	1	3	1	1	2	1	2	1	6	1.44444	13	0
1	1	1	1	1	1	1	1	2	1	1	1	1	1	1	1	6	1.11111	10	0
1	1	1	1	1	1	2	2	1	1	1	1	1	1	1	1	6	1.22222	11	0
1	1	1	1	1	1	2	2	2	1	2	2	2	2	3	1	6	2	18	0
1	1	1	1	1	1	7	7	1	7	1	1	7	7	7	1	6	5	45	0
1	1	1	1	1	1	1	1	1	1	1	1	1	1	1	1	6	1	9	0
1	1	1	1	1	1	2	2	2	1	2	2	2	2	2	1	6	1.88889	17	0
1	1	1	1	1	1	7	7	1	7	1	1	7	7	7	1	6	5	45	0
1	1	1	1	1	1	1	2	2	1	1	1	1	1	1	1	6	1.22222	11	0
1	1	1	1	1	1	2	2	5	4	5	2	1	2	2	1	6	2.77778	25	0
1	1	1	1	1	1	2	2	2	1	2	2	2	2	2	1	6	1.88889	17	0
1	1	1	1	1	1	1	1	1	1	1	1	1	1	1	1	6	1	9	0
1	1	1	1	1	1	1	1	1	1	1	1	1	1	1	1	6	1	9	0
1	1	1	1	1	1	2	3	3	2	4	4	1	3	4	1	6	2.88889	26	0
1	1	1	1	1	1	1	2	1	1	2	4	1	1	1	1	6	1.55556	14	0
1	1	1	1	1	1	1	3	2	2	1	2	1	2	2	1	6	1.77778	16	0
1	1	1	1	1	1	1	2	2	1	2	2	1	1	1	1	6	1.44444	13	0
1	1	1	1	1	1	1	1	1	1	1	2	1	1	1	1	6	1.11111	10	0
1	1	1	1	1	1	1	2	2	1	1	2	1	1	1	1	6	1.33333	12	0
1	1	1	1	1	1	7	7	1	7	1	1	7	7	7	1	6	5	45	0
1	1	1	1	1	1	2	3	4	3	1	3	1	2	3	1	6	2.44444	22	0
1	1	1	1	1	1	1	1	4	4	4	7	1	1	1	1	6	2.66667	24	0
1	1	1	1	1	1	1	1	2	3	1	3	1	1	1	1	6	1.55556	14	0
1	1	1	1	1	1	1	2	3	5	3	2	2	3	3	1	6	2.66667	24	0
1	1	1	1	1	1	1	2	2	3	5	2	2	4	3	1	6	2.66667	24	0
1	1	1	1	1	1	1	1	1	2	1	1	2	1	1	1	6	1.22222	11	0
1	1	1	1	1	1	2	3	3	3	2	2	2	3	3	1	6	2.55556	23	0
1	1	1	1	1	1	1	1	1	1	1	2	1	1	1	1	6	1.11111	10	0
1	1	1	1	1	1	1	1	1	1	1	1	1	1	1	1	6	1	9	0
1	1	1	1	1	1	2	4	4	5	1	4	4	4	3	1	6	3.44444	31	0
1	1	1	1	1	1	1	1	1	1	1	1	1	1	4	1	6	1.33333	12	0
1	1	1	1	1	1	1	1	1	4	1	4	1	2	1	1	6	1.77778	16	0
1	1	1	1	1	1	2	1	1	1	1	1	1	2	3	1	6	1.44444	13	0
1	1	1	1	1	1	1	1	1	1	1	1	1	1	1	1	6	1	9	0
1	1	1	1	1	1	1	3	1	1	1	2	1	1	1	1	6	1.33333	12	0
1	1	1	1	1	1	1	2	2	2	1	2	1	1	1	1	6	1.44444	13	0
1	1	1	1	1	1	1	4	6	4	4	3	1	2	1	1	6	2.88889	26	0
1	1	1	1	1	1	1	1	1	1	1	1	1	1	1	1	6	1	9	0
1	1	1	1	1	1	1	1	1	1	1	2	1	1	2	1	6	1.22222	11	0
1	1	1	1	1	1	1	1	1	1	1	1	1	1	1	1	6	1	9	0
1	1	1	1	1	1	1	1	1	1	1	1	1	1	1	1	6	1	9	0
1	1	1	1	1	1	3	3	5	3	2	2	3	3	3	1	6	3	27	0
1	1	1	1	1	1	2	2	1	1	1	6	1	1	1	1	6	1.77778	16	0
1	1	1	1	1	1	1	3	2	5	4	5	2	3	2	1	6	3	27	0
1	1	1	1	1	1	1	2	2	2	2	2	1	1	1	1	6	1.55556	14	0
1	1	1	1	1	1	2	2	2	2	2	1	1	2	3	1	6	1.88889	17	0
1	1	1	1	1	1	1	2	2	3	2	2	1	4	2	1	6	2.11111	19	0
1	1	1	1	1	1	1	1	1	1	2	1	1	1	1	1	6	1.11111	10	0
1	1	1	1	1	1	3	3	2	2	2	1	1	2	2	1	6	2	18	0
1	1	1	1	1	1	2	1	2	1	1	2	1	2	2	1	6	1.55556	14	0
1	1	1	1	1	1	1	2	3	1	2	3	4	2	2	1	6	2.22222	20	0
1	1	1	1	1	1	1	1	1	2	1	1	1	1	1	1	6	1.11111	10	0
1	1	1	1	1	1	1	4	1	4	1	1	1	1	1	1	6	1.66667	15	0
1	1	1	1	1	1	4	4	3	4	1	3	5	5	4	1	6	3.66667	33	0
1	1	1	1	1	1	2	3	2	3	2	4	2	3	3	1	6	2.66667	24	0
1	1	1	1	1	1	4	5	2	2	4	4	1	3	4	1	6	3.22222	29	0
1	1	1	1	1	1	7	7	1	7	1	1	7	7	7	1	6	5	45	0
1	1	1	1	1	1	3	3	3	3	1	1	3	3	5	1	6	2.77778	25	0
1	1	1	1	1	1	1	2	5	3	4	2	1	3	2	1	6	2.55556	23	0
1	1	1	1	1	1	2	2	2	1	2	2	1	1	1	1	6	1.55556	14	0
1	1	1	1	1	1	1	1	1	1	1	1	1	1	1	1	6	1	9	0
1	1	1	1	1	1	1	3	1	4	2	4	3	1	2	1	6	2.33333	21	0
1	1	1	1	1	1	1	2	2	2	1	1	1	3	1	1	6	1.55556	14	0
1	1	1	1	1	1	1	1	1	1	1	1	1	1	1	1	6	1	9	0
1	1	1	1	1	1	2	2	3	1	2	2	1	2	5	1	6	2.22222	20	0
1	1	1	1	1	1	1	1	4	1	4	1	1	1	4	1	6	2	18	0
1	1	1	1	1	1	1	1	1	1	1	1	1	1	4	1	6	1.33333	12	0
1	1	1	1	1	1	3	4	4	5	4	4	4	6	5	1	6	4.33333	39	0
1	1	1	1	1	1	1	1	1	1	1	1	1	1	1	1	6	1	9	0
1	1	1	1	1	1	1	1	1	1	1	1	1	2	1	1	6	1.11111	10	0
1	1	1	1	1	1	2	2	2	3	1	1	1	2	5	1	6	2.11111	19	0
1	1	1	1	1	1	1	2	6	2	5	4	4	4	4	1	6	3.55556	32	0
1	1	1	1	1	1	1	1	1	1	1	1	1	1	1	1	6	1	9	0
1	1	1	1	1	1	1	1	1	1	1	1	1	1	1	1	6	1	9	0
1	1	1	1	1	1	7	7	1	4	3	4	4	4	4	1	6	4.22222	38	0
1	1	1	1	1	1	4	5	1	3	1	1	2	6	6	1	6	3.22222	29	0
1	1	1	1	1	1	2	3	5	3	5	5	3	3	5	1	6	3.77778	34	0
1	1	1	1	1	1	4	2	6	3	3	2	2	4	4	1	6	3.33333	30	0
1	1	1	1	1	1	1	1	1	1	1	1	1	1	1	1	6	1	9	0
1	1	1	1	1	1	1	1	1	1	1	1	7	1	1	1	6	1.66667	15	0
1	1	1	1	1	1	3	7	4	4	1	1	4	7	7	1	6	4.22222	38	0
1	1	1	1	1	1	1	1	2	2	1	1	2	2	2	1	6	1.55556	14	0
1	1	1	1	1	1	2	2	1	2	1	1	7	7	2	1	6	2.77778	25	0
1	1	1	1	1	1	1	1	1	1	1	1	1	1	2	1	6	1.11111	10	0
1	1	1	1	1	1	4	7	4	6	1	1	7	4	7	1	6	4.55556	41	0
1	1	1	1	1	1	1	1	1	1	1	1	1	1	1	1	6	1	9	0
1	1	1	1	1	1	3	2	1	1	1	2.13	3	3	3	1	6	2.12556	19.13	0
1	1	1	1	1	1	1	1.13	1	1	1	1	2	1	1	1	6	1.12556	10.13	0
1	1	1	1	1	1	1.25	1	2	2	1	1	1	1	1	1	6	1.25	11.25	0
1	1	1	1	1	1	1	1	1	1	1	1	1	1	1	1	6	1	9	0
1	1	1	1	1	1	6	4.25	1	7	1	1	7	4	7	1	6	4.25	38.25	0
1	1	1	1	1	1	2	2.63	3	3	2	2	3	3	3	1	6	2.62556	23.63	0
1	1	1	1	1	1	2	2	2	3	2.13	1	2	2	3	1	6	2.12556	19.13	0
1	1	1	1	1	1	1	3	4	4	2	3.5	6	5	3	1	6	3.5	31.5	0
1	1	1	1	1	1	1	2	2	1	2	2	5	2	2.13	1	6	2.12556	19.13	0
1	1	1	1	1	1	1	1	1	1	1	1	1	1	1	1	6	1	9	0
1	1	1	1	1	1	3	2	2	2	1	1	2	2	1.88	1	6	1.87556	16.88	0
1	1	1	1	1	1	1	1	1.63	2	1	1	2	2	3	1	6	1.62556	14.63	0
1	1	1	1	1	1	3	3	1	2	1	1	1	1.63	1	1	6	1.62556	14.63	0
1	1	1	1	1	1	1.63	2	1	2	1	1	3	2	1	1	6	1.62556	14.63	0
1	1	1	1	1	1	1	1	1	1	1	1	1	1	1	1	6	1	9	0
1	1	1	1	1	1	1	1	7	1	1	2.5	1	1	7	1	6	2.5	22.5	0
1	1	1	1	1	1	3	2.38	6	2	1	1	2	2	2	1	6	2.37556	21.38	0
1	1	1	1	1	1	7	7	1	7	1	5.5	7	7	7	1	6	5.5	49.5	0
1	1	1	1	1	1	1	7	2	1	1	1	2	2	1	1	6	2	18	0
1	1	1	1	1	1	2	2	4	3	2	1	2.5	3	3	1	6	2.5	22.5	0
1	1	1	1	1	1	3	7	5	7	1	4	3	3	3	1	6	4	36	0
1	1	1	1	1	1	3	2	2	2	2.75	2	3	3	5	1	6	2.75	24.75	0
1	1	1	1	1	1	7	7	1	3.57	1	1	7	3.57	1	1	6	3.57111	32.14	0
[truncated: 1,405 more rows]

## Sheet: Variables
Patient ID	Patient ID
inq1	These days, the people in my life would be better off if I were gone.
inq2	These days, the people in my life would be happier without me.
inq3	These days, I think I am a burden on society.
inq4	These days, I think my death would be a relief to the people in my life.
inq5	These days, I think the people in my life wish they could be rid of me.
inq6	These days, I think I make things worse for the people in my life.
inq7r	These days, other people care about me.
inq8r	These days, I feel like I belong.
inq9	These days, I rarely interact with people who care about me.
inq10r	These days, I am fortunate to have many caring and supportive friends.
inq11	These days, I feel disconnected from other people.
inq12	These days, I feel like an outsider in social gatherings.
inq13r	These days, I feel that there are people I can turn to in times of need.
inq14r	These days, I am close to other people.
inq15r	These days, I have at least one satisfying interaction every day.
PB_Scale_Mean	PB scale mean
Sum_PB	sum INQ: perceived burdensomeness
TB_Scale_Mean	TB scale mean
Sum_TB	sum INQ: thwarted belongingness
suicide	Suicide Variable
